# Supplementary material for: Direct observation of importin α family member KPNA1 in axonal transport with or without a schizophrenia-related mutation
Source: J Biol Chem. 2025 Feb 24;301(4):108343. doi: 10.1016/j.jbc.2025.108343 (PMC11982482; doi:10.1016/j.jbc.2025.108343)
Supplement: Supplemenatry Table [file mmc3.xlsx]

## Sheet: Sheet1
Protein names	Gene names	LFQ intensity_1	LFQ intensity_2	LFQ intensity_3	Z_score_1	Z_score_2	Z_score_3	N: Peptides	N: Razor + unique peptides	N: Unique peptides	N: Sequence coverage [%]	N: Unique + razor sequence coverage [%]	N: Unique sequence coverage [%]	N: Mol. weight [kDa]	N: Q-value	N: Score	N: Intensity	N: MS/MS count	T: Protein IDs	T: Majority protein IDs	T: id
Dynein axonemal assembly factor 5	Dnaaf5	15.3043	15.1152	14.9552	-1.48967	-1.62026	-1.65864	1	1	1	3.2	3.2	3.2	93.85	0.0010417	2.272	971540	1	B9EJR8	B9EJR8	5
Glutaminase kidney isoform, mitochondrial;Glutaminase kidney isoform, mitochondrial 68 kDa chain;Glutaminase kidney isoform, mitochondrial 65 kDa chain	Gls	18.3396	18.0944	18.0332	0.00529475	-0.12804	-0.159652	5	5	5	13.4	13.4	13.4	73.963	0	23.002	19818000	8	D3Z7P3	D3Z7P3	28
Proliferation marker protein Ki-67	Mki67	17.3402	17.3795	17.3513	-0.486919	-0.486133	-0.491719	34	34	34	17.2	17.2	17.2	350.86	0	130.9	49667000	75	E9PVX6	E9PVX6	29
Ubiquitin conjugation factor E4 A	Ube4a	14.1494	14.4616	14.5681	-2.05849	-1.9476	-1.84712	1	1	1	1.4	1.4	1.4	118.2	0.002997	1.7661	583750	1	E9Q735	E9Q735	32
Nuclear mitotic apparatus protein 1	Numa1	19.9722	19.7556	20.3451	0.80945	0.703953	0.966237	3	3	3	2.1	2.1	2.1	235.63	0	2.4242	31197000	4	E9Q7G0	E9Q7G0	33
Rap1 GTPase-GDP dissociation stimulator 1	Rap1gds1	19.7329	20.0136	19.9268	0.691574	0.83319	0.762526	10	10	10	33.1	33.1	33.1	66.076	0	134.96	120100000	37	E9Q912	E9Q912	34
Calpain-2 catalytic subunit	Capn2	18.3671	18.8339	18.2439	0.0188743	0.242308	-0.0570423	8	8	8	16.6	16.6	16.6	79.871	0	24.954	33691000	17	O08529	O08529	38
Vesicle-trafficking protein SEC22b	Sec22b	16.6519	17.781	16.8925	-0.825956	-0.285047	-0.715156	2	2	2	19.5	19.5	19.5	24.74	0	5.6483	5081900	6	O08547	O08547	39
Dihydropyrimidinase-related protein 2	Dpysl2	22.1917	22.2763	22.2768	1.90261	1.96649	1.90701	25	25	21	66.3	66.3	57.7	62.277	0	323.31	701710000	88	O08553	O08553	40
Methionine aminopeptidase 2	Metap2	18.8865	19.0519	19.5865	0.274692	0.351537	0.596812	1	1	1	4.8	4.8	4.8	52.921	0	5.0164	16265000	3	O08663	O08663	43
Peroxiredoxin-6	Prdx6	19.0358	18.8124	19.138	0.348201	0.231574	0.378408	4	4	4	28.1	28.1	28.1	24.87	0	19.666	36012000	10	O08709	O08709	44
Dihydrolipoyl dehydrogenase, mitochondrial	Dld	18.4489	18.8116	18.6889	0.0591348	0.23115	0.159707	2	2	2	5.9	5.9	5.9	54.272	0	10.981	14188000	4	O08749	O08749	45
3-hydroxyacyl-CoA dehydrogenase type-2	Hsd17b10	19.2128	19.3215	19.621	0.435411	0.486552	0.613611	4	4	4	31.8	31.8	31.8	27.418	0	34.252	53489000	16	O08756	O08756	46
Ubiquitin-protein ligase E3A	Ube3a	10.2306	10.3112	10.1835	-3.98864	-4.0264	-3.98243	1	1	1	1.5	1.5	1.5	99.818	0.0048309	1.4503	32730	1	O08759	O08759	47
Glucosidase 2 subunit beta	Prkcsh	18.2935	17.7246	18.0989	-0.0174067	-0.31328	-0.127651	1	1	1	2.3	2.3	2.3	58.792	0	11.552	7371700	3	O08795	O08795	49
Peroxiredoxin-4	Prdx4	20.6748	20.2327	20.3307	1.15547	0.942928	0.959239	4	3	3	15.3	12.4	12.4	31.052	0	15.816	51252000	14	O08807	O08807	50
Fatty-acid amide hydrolase 1	Faah	16.6677	16.85	16.6778	-0.818132	-0.751331	-0.819699	1	1	1	3.8	3.8	3.8	63.221	0	5.3054	2942600	1	O08914	O08914	51
AH receptor-interacting protein	Aip	16.5516	15.9459	16.7164	-0.875338	-1.20419	-0.80092	2	2	2	6.7	6.7	6.7	37.605	0	2.6239	4280500	4	O08915	O08915	52
Proteasome subunit beta type-1	Psmb1	19.0977	17.5758	18.1329	0.378725	-0.387824	-0.11108	3	3	3	21.2	21.2	21.2	26.372	0	37.108	24656000	8	O09061	O09061	53
1-acyl-sn-glycerol-3-phosphate acyltransferase alpha	Agpat1	17.4462	17.1031	17.6972	-0.434713	-0.624579	-0.323281	1	1	1	7.4	7.4	7.4	31.709	0	11.561	4776200	3	O35083	O35083	57
Dihydropyrimidinase-related protein 4	Dpysl4	17.5775	18.5615	18.2301	-0.370025	0.105866	-0.0637516	1	1	1	4	4	4	61.961	0.0092937	1.2055	7962300	1	O35098	O35098	58
Lysosome membrane protein 2	Scarb2	19.4734	19.3197	19.3112	0.563759	0.485624	0.462734	1	1	1	4	4	4	54.043	0	43.768	26602000	7	O35114	O35114	59
Prohibitin-2	Phb2	14.7648	14.6036	13.967	-1.75542	-1.8765	-2.13985	6	6	6	25.4	25.4	25.4	33.296	0	13.307	13664000	16	O35129	O35129	60
Golgi SNAP receptor complex member 2	Gosr2	17.5188	17.6373	17.6639	-0.398942	-0.357014	-0.339467	1	1	1	10.8	10.8	10.8	24.725	0	2.6348	5389200	3	O35166	O35166	61
Importin subunit alpha-3	Kpna4	18.0063	18.0207	17.7986	-0.158853	-0.164957	-0.273879	2	2	1	4.6	4.6	3.3	57.922	0	23.619	8828300	7	O35343	O35343	62
Calpain-1 catalytic subunit	Capn1	16.9063	17.3611	17.2835	-0.700636	-0.495345	-0.524753	3	3	3	8.3	8.3	8.3	82.105	0	9.9364	6098500	7	O35350	O35350	65
Delta(3,5)-Delta(2,4)-dienoyl-CoA isomerase, mitochondrial	Ech1	18.1198	18.0339	18.0407	-0.10295	-0.158384	-0.155995	1	1	1	6.7	6.7	6.7	36.118	0	3.5872	7407600	2	O35459	O35459	67
26S proteasome non-ATPase regulatory subunit 14	Psmd14	17.5934	17.3312	17.601	-0.362221	-0.510307	-0.370101	2	2	2	18.1	18.1	18.1	34.577	0	18.08	10781000	8	O35593	O35593	68
AP-1 complex subunit beta-1	Ap1b1	17.9653	17.4182	17.8269	-0.179055	-0.466732	-0.260087	6	2	2	10.3	5.4	5.4	103.93	0	6.7175	8754400	4	O35643	O35643	70
Monoglyceride lipase	Mgll	17.9877	18.0982	17.2058	-0.168034	-0.126182	-0.562572	1	1	1	4.6	4.6	4.6	33.387	0	3.9384	6333200	2	O35678	O35678	71
Heterogeneous nuclear ribonucleoprotein H;Heterogeneous nuclear ribonucleoprotein H, N-terminally processed;Heterogeneous nuclear ribonucleoprotein H2;Heterogeneous nuclear ribonucleoprotein H2, N-terminally processed	Hnrnph1;Hnrnph2	19.5804	19.3924	19.2776	0.616469	0.522071	0.44641	3	3	2	11.1	11.1	7.3	49.199	0	46.872	29727000	8	O35737;P70333	O35737;P70333	74
Apoptosis inhibitor 5	Api5	18.411	18.3143	18.4663	0.0405029	-0.0179281	0.051288	2	2	2	7.1	7.1	7.1	56.784	0	6.3942	13823000	3	O35841	O35841	75
Neutral amino acid transporter A	Slc1a4	15.7122	15.7495	15.7084	-1.2888	-1.30256	-1.29182	1	1	1	4.7	4.7	4.7	56.061	0	3.7215	1460900	2	O35874	O35874	76
Calumenin	Calu	17.7523	18.0382	17.9072	-0.283977	-0.156233	-0.220976	2	2	2	7.3	7.3	7.3	37.063	0	6.0542	9091700	6	O35887	O35887	77
Ketimine reductase mu-crystallin	Crym	18.4207	18.0654	18.0629	0.0452377	-0.142565	-0.145186	2	2	2	13.4	13.4	13.4	33.523	0	39.626	12436000	9	O54983	O54983	82
Ectonucleoside triphosphate diphosphohydrolase 2	Entpd2	19.18	19.0303	18.992	0.419219	0.340701	0.307288	5	5	5	16	16	16	54.319	0	29.327	42122000	13	O55026	O55026	83
Coatomer subunit beta	Copb2	17.9096	17.6256	17.7373	-0.206454	-0.362886	-0.30375	18	18	18	30.3	30.3	30.3	102.45	0	95.745	51870000	51	O55029	O55029	84
Periaxin	Prx	18.3161	18.3197	18.8743	-0.00625937	-0.0152284	0.249979	10	10	10	12.7	12.7	12.7	147.69	0	28.434	36767000	14	O55103	O55103	86
Protein NipSnap homolog 1	Nipsnap1	17.9123	17.7004	19.2903	-0.205128	-0.325425	0.452562	1	1	1	9.5	9.5	9.5	33.363	0	3.6145	9808400	2	O55125	O55125	87
Septin-7	Septin7	19.9973	20.5626	20.6693	0.821777	1.10818	1.12416	8	7	7	24.3	20.6	20.6	50.549	0	20.22	120060000	19	O55131;Q8C650;Q9DA97	O55131	88
Acyl-coenzyme A thioesterase 1;Acyl-coenzyme A thioesterase 3;Acyl-coenzyme A thioesterase 5;Acyl-coenzyme A thioesterase 6	Acot1;Acot3;Acot5;Acot6	17.7507	17.245	18.0017	-0.284719	-0.55351	-0.174957	2	1	1	13.6	6.7	6.7	46.135	0.0075758	1.2995	5722700	1	O55137;Q9QYR7;Q6Q2Z6;Q32Q92	O55137;Q9QYR7;Q6Q2Z6;Q32Q92	89
Integrin-linked protein kinase	Ilk	17.7578	18.5107	17.5834	-0.281247	0.0804701	-0.378705	6	6	6	18.1	18.1	18.1	51.373	0	6.4573	20967000	11	O55222	O55222	92
Proteasome subunit beta type-5	Psmb5	19.2988	18.7883	18.4076	0.477766	0.219482	0.0227222	4	4	4	22.3	22.3	22.3	28.532	0	15.158	27169000	7	O55234	O55234	93
Glycylpeptide N-tetradecanoyltransferase 1	Nmt1	16.9994	16.6555	16.7774	-0.654769	-0.848756	-0.771216	1	1	1	5.2	5.2	5.2	56.888	0	4.5795	3120000	1	O70310	O70310	97
Band 4.1-like protein 2	Epb41l2	18.3192	18.8637	18.7719	-0.00471494	0.257246	0.200119	6	6	6	7.6	7.6	7.6	109.94	0	12.576	30284000	9	O70318	O70318	98
Proteasome subunit alpha type-3	Psma3	19.2163	18.9509	18.9082	0.437116	0.300905	0.266481	3	3	3	11	11	11	28.405	0	5.8289	17294000	7	O70435	O70435	99
14-3-3 protein sigma	Sfn	21.8298	22.1799	22.4386	1.72435	1.9182	1.98578	4	1	1	13.3	3.2	3.2	27.706	0	3.1717	131400000	6	O70456	O70456	100
Sorting nexin-3	Snx3	17.7459	17.5999	17.6769	-0.287107	-0.375757	-0.333169	2	2	2	15.4	15.4	15.4	18.757	0.0010449	2.2871	6604000	3	O70492	O70492	101
Very-long-chain 3-oxoacyl-CoA reductase	Hsd17b12	19.6728	19.163	19.5753	0.661968	0.40716	0.591365	8	8	8	36.2	36.2	36.2	34.741	0	11.841	71478000	17	O70503	O70503	102
Alpha-catulin	Ctnnal1	17.194	17.4706	17.4005	-0.558923	-0.440482	-0.467761	3	3	3	9	9	9	81.462	0	7.3286	8994600	7	O88327	O88327	103
WD repeat-containing protein 1	Wdr1	18.8265	19.0188	19.1165	0.245112	0.334956	0.367917	4	4	4	11.2	11.2	11.2	66.406	0	4.3151	29727000	7	O88342	O88342	104
Kinesin light chain 1	Klc1	19.2321	18.8142	18.9181	0.444878	0.232468	0.271292	3	3	3	13.9	13.9	13.9	61.449	0	8.9167	26344000	6	O88447;O88448	O88447	106
Calpain small subunit 1	Capns1	17.9651	18.1944	18.8997	-0.179165	-0.0779959	0.262341	3	3	3	17.9	17.9	17.9	28.406	0	30.23	16517000	4	O88456	O88456	107
Cytoplasmic dynein 1 intermediate chain 2	Dync1i2	18.4101	18.4272	18.3	0.0400342	0.0386146	-0.0297185	2	2	2	3.8	3.8	3.8	68.393	0	2.5766	12065000	4	O88487	O88487	110
COP9 signalosome complex subunit 3	Cops3	16.3105	16.4531	17.1747	-0.994078	-0.950111	-0.577747	1	1	1	6.6	6.6	6.6	47.832	0.0010142	1.9617	4748200	2	O88543	O88543	111
COP9 signalosome complex subunit 4	Cops4	17.0925	17.1745	17.5372	-0.608933	-0.58883	-0.401207	3	3	3	11.8	11.8	11.8	46.284	0	15.238	7392200	5	O88544	O88544	112
Heterogeneous nuclear ribonucleoproteins A2/B1	Hnrnpa2b1	19.0254	19.0065	19.2157	0.343079	0.328754	0.416232	6	6	6	21	21	21	37.402	0	26.119	37736000	37	O88569	O88569	114
26S proteasome regulatory subunit 6A	Psmc3	18.0573	18.0681	18.2413	-0.133744	-0.141223	-0.0583112	2	2	2	5.7	5.7	5.7	49.548	0	4.2405	16348000	3	O88685	O88685	115
Isocitrate dehydrogenase [NADP] cytoplasmic	Idh1	20.03	19.4083	20.1996	0.837888	0.530029	0.895422	14	14	13	46.1	46.1	44	46.674	0	43.202	152040000	29	O88844	O88844	116
Coatomer subunit epsilon	Cope	17.5461	18.0726	17.821	-0.385524	-0.138991	-0.262963	9	9	9	59.7	59.7	59.7	34.567	0	27.242	42085000	24	O89079	O89079	118
Carbonic anhydrase 2	Ca2	22.2262	22.0029	22.1	1.91962	1.82954	1.82087	11	11	11	67.3	67.3	67.3	29.032	0	49.95	418210000	40	P00920	P00920	119
Hemoglobin subunit alpha;Hemopressin	Hba	27.2859	27.5797	27.2791	4.4117	4.62281	4.34313	11	11	9	73.9	73.9	67.6	15.085	0	77.459	23826000000	460	P01942;P06467	P01942	120
Hemoglobin subunit beta-1	Hbb-b1	27.2258	27.0679	27.3371	4.38209	4.36646	4.37137	15	15	15	70.7	70.7	70.7	15.84	0	323.31	24437000000	514	P02088;P02089;CON__Q3SX09;P02104;CON__P02070	P02088	121
Histone H3.3C;Histone H3.3;Histone H3.1	H3-5;H3-3a;H3c1	18.1239	17.4621	17.1214	-0.100908	-0.444751	-0.603674	4	1	1	40.4	23.5	23.5	15.315	0	15.711	5508600	3	P02301;P84244;P68433	P02301;P84244;P68433	122
NADH-ubiquinone oxidoreductase chain 4	Mtnd4	15.2726	15.1872	15.1164	-1.5053	-1.5842	-1.58012	1	1	1	3.9	3.9	3.9	51.881	0	2.6222	1529600	3	P03911	P03911	124
N-myc proto-oncogene protein	Mycn	17.5722	17.4845	17.5849	-0.372646	-0.433553	-0.377955	1	1	1	1.7	1.7	1.7	49.572	0.0010331	2.1005	6283600	1	P03966	P03966	125
Myelin basic protein	Mbp	20.3856	20.3032	20.7917	1.01306	0.978237	1.18375	5	5	5	18.4	18.4	18.4	27.167	0	11.419	96074000	12	P04370	P04370	126
Band 3 anion transport protein	Slc4a1	14.9801	14.8595	14.9163	-1.64936	-1.74829	-1.67756	1	1	1	2	2	2	103.13	0.0029499	1.5683	836820	3	P04919	P04919	127
Fructose-bisphosphate aldolase C	Aldoc	17.8337	17.9816	17.9547	-0.24387	-0.184538	-0.197866	2	1	1	12.1	4.4	4.4	39.394	0	10.17	6713500	2	P05063	P05063	128
Fructose-bisphosphate aldolase A	Aldoa	21.9569	21.893	21.5013	1.78695	1.77454	1.52933	19	19	18	71.4	71.4	63.7	39.355	0	95.025	586480000	49	P05064	P05064	129
Aspartate aminotransferase, mitochondrial	Got2	21.7414	21.6582	21.3439	1.68084	1.65691	1.45266	15	15	15	48.1	48.1	48.1	47.411	0	101.11	323990000	41	P05202	P05202	130
Tubulin alpha-1B chain;Detyrosinated tubulin alpha-1B chain;Tubulin alpha-4A chain	Tuba1b;Tuba4a	21.4901	21.767	21.4783	1.55704	1.71143	1.51814	27	1	1	76.7	2.9	2.9	50.151	0	23.332	123480000	15	P05213;P68368	P05213;P68368	131
L-lactate dehydrogenase A chain	Ldha	21.4452	21.4653	21.5149	1.53494	1.56029	1.53597	15	15	14	62.3	62.3	58.7	36.498	0	199.93	441320000	74	P06151;P00342	P06151	132
Glucose-6-phosphate isomerase	Gpi	20.0311	19.776	19.8106	0.838419	0.714199	0.705958	6	6	6	17.4	17.4	17.4	62.766	0	73.838	82462000	17	P06745;CON__Q3ZBD7	P06745;CON__Q3ZBD7	133
NADP-dependent malic enzyme	Me1	18.7478	18.7484	18.2349	0.206365	0.199513	-0.0614015	2	2	2	9.1	9.1	9.1	63.953	0	24.681	21595000	13	P06801	P06801	134
Annexin A2	Anxa2	22.9092	23.0544	22.8412	2.25599	2.3562	2.18185	24	24	24	71.1	71.1	71.1	38.676	0	319.36	1351500000	139	P07356	P07356	136
Albumin	Alb	19.7045	19.6977	19.7309	0.677583	0.67497	0.66713	18	18	18	40.1	40.1	40.1	68.692	0	98.892	192570000	50	P07724	P07724	137
Heat shock protein HSP 90-alpha	Hsp90aa1	19.7139	19.6406	19.7134	0.682201	0.646387	0.658633	34	21	21	48.3	32.7	32.7	84.787	0	162.97	309790000	117	P07901	P07901	139
Protein disulfide-isomerase A4	Pdia4	19.1368	21.4414	19.2895	0.397955	1.54831	0.452201	14	14	14	22.7	22.7	22.7	71.982	0	80.877	166120000	35	P08003	P08003	140
Adenine phosphoribosyltransferase	Aprt	16.2674	16.9808	16.2753	-1.01534	-0.685822	-1.01572	1	1	1	7.2	7.2	7.2	19.724	0.0010471	2.3226	2589500	3	P08030	P08030	141
Carbonyl reductase [NADPH] 2	Cbr2	14.6306	14.1702	14.0816	-1.82152	-2.09358	-2.08404	1	1	1	11.5	11.5	11.5	25.958	0	3.3393	551810	4	P08074	P08074	142
Endoplasmin	Hsp90b1	21.908	21.3022	21.4473	1.7629	1.4786	1.50302	26	24	24	37.8	36	36	92.475	0	161.35	713360000	71	P08113	P08113	143
Protein S100-A10	S100a10	18.1359	18.4491	18.6023	-0.0950117	0.0496008	0.117517	1	1	1	10.3	10.3	10.3	11.186	0.0074836	1.2512	9370000	3	P08207	P08207	144
Malate dehydrogenase, mitochondrial	Mdh2	22.3714	22.383	22.3493	1.9911	2.01994	1.9423	15	15	15	59.2	59.2	59.2	35.611	0	129.99	998970000	54	P08249	P08249	145
Neurofilament light polypeptide	Nefl	18.7326	18.7266	18.6833	0.198901	0.188601	0.156941	2	1	1	3.5	1.8	1.8	61.508	0	5.0036	11615000	3	P08551	P08551	146
Guanine nucleotide-binding protein G(i) subunit alpha-2;Guanine nucleotide-binding protein G(o) subunit alpha;Guanine nucleotide-binding protein G(s) subunit alpha isoforms short;Guanine nucleotide-binding protein G(i) subunit alpha-1;Guanine nucleotide-binding protein G(i) subunit alpha-3;Guanine nucleotide-binding protein G(olf) subunit alpha;Guanine nucleotide-binding protein G(t) subunit alph…	Gnai2;Gnao1;Gnas;Gnai1;Gnai3;Gnal;Gnat1;Gnat2;Gnat3	18.7228	17.7785	18.7473	0.194073	-0.286267	0.188119	2	2	2	7.3	7.3	7.3	40.489	0	7.7223	14581000	4	P08752;P18872;P63094;B2RSH2;Q9DC51;Q8CGK7;P20612;P50149;Q6R0H7;Q3V3I2	P08752;P18872;P63094;B2RSH2;Q9DC51;Q8CGK7;P20612;P50149;Q6R0H7;Q3V3I2	147
Integrin beta-1	Itgb1	18.4273	18.3369	18.9938	0.0485304	-0.00659989	0.308163	3	3	3	6.3	6.3	6.3	88.231	0	11.506	26251000	8	P09055	P09055	148
Protein disulfide-isomerase	P4hb	22.0328	22.0868	22.1684	1.82435	1.87157	1.85419	26	26	26	59.7	59.7	59.7	57.058	0	225.76	816620000	95	P09103	P09103	149
Nucleolin	Ncl	15.5081	14.9167	15.472	-1.38931	-1.71967	-1.40694	17	17	17	25.9	25.9	25.9	76.722	0	189.42	85919000	60	P09405	P09405	150
Phosphoglycerate kinase 1	Pgk1	20.8986	21.1169	21.3325	1.2657	1.38578	1.44712	8	8	8	29.7	29.7	29.7	44.55	0	19.673	161350000	25	P09411;P09041	P09411	151
Superoxide dismutase [Mn], mitochondrial	Sod2	18.7512	18.2884	19.4356	0.208042	-0.0308794	0.523347	1	1	1	6.3	6.3	6.3	24.603	0	22.929	13162000	2	P09671	P09671	152
Annexin A1;Annexin Ac2-26	Anxa1	17.3075	16.9224	17.1145	-0.503031	-0.715065	-0.607033	25	25	25	69.1	69.1	69.1	38.734	0	323.31	239540000	120	P10107;A2BH40	P10107	154
Elongation factor 1-alpha 1	Eef1a1	23.836	23.6765	23.5561	2.71246	2.6678	2.53003	22	22	13	65.2	65.2	41.6	50.113	0	134.28	3438900000	500	P10126	P10126	155
Delta-aminolevulinic acid dehydratase	Alad	19.8357	19.892	20.1505	0.74218	0.772301	0.871506	3	3	3	14.2	14.2	14.2	36.023	0	15.367	40380000	7	P10518	P10518	156
Cathepsin B;Cathepsin B light chain;Cathepsin B heavy chain	Ctsb	19.3904	19.2602	19.5515	0.522886	0.45582	0.579766	3	3	3	13	13	13	37.279	0	17.915	34792000	10	P10605	P10605	157
Eukaryotic initiation factor 4A-II	Eif4a2	19.1978	20.5421	19.8825	0.428005	1.09789	0.740973	16	5	5	46.7	21.1	21.1	46.402	0	30.362	52913000	17	P10630;Q91VC3	P10630	158
Glutathione S-transferase Mu 1	Gstm1	19.087	19.1961	19.3669	0.373437	0.423723	0.489865	3	3	2	17.9	17.9	10.1	25.97	0	11.279	18757000	7	P10649;Q8R5I6	P10649	159
Histone H2B type 1-C/E/G;Histone H2B type 1-H;Histone H2B type 1-F/J/L;Histone H2B type 1-M;Histone H2B type 1-B;Histone H2B type 2-B;Histone H2B type 1-P;Histone H2B type 1-K;H2B.U histone 2;Histone H2B type 1-A;Histone H2B type 3-B;Histone H2B type 2-E	H2bc4;H2bc9;H2bc7;H2bc14;H2bc3;Hist2h2bb;Hist1h2bp;H2bc12;H2bu2;H2bc1;H2bc26;H2bc21	19.4956	19.5262	19.8555	0.574705	0.589061	0.727847	4	4	4	33.3	33.3	33.3	13.906	0	21.22	103320000	45	Q6ZWY9;Q64478;P10853;P10854;Q64475;Q64525;Q8CGP2;Q8CGP1;Q9D2U9;P70696;Q8CGP0;Q64524	Q6ZWY9;Q64478;P10853;P10854;Q64475;Q64525;Q8CGP2;Q8CGP1;Q9D2U9;P70696;Q8CGP0;Q64524	160
Activated RNA polymerase II transcriptional coactivator p15	Sub1	18.7138	18.4264	17.04	0.189624	0.0382047	-0.643306	1	1	1	8.7	8.7	8.7	14.427	0	2.7738	8320100	3	P11031	P11031	161
Glutathione peroxidase 1	Gpx1	19.5652	19.3581	19.4019	0.608943	0.50489	0.506927	1	1	1	8.5	8.5	8.5	22.329	0	3.1149	19277000	3	P11352	P11352	162
Lysosome-associated membrane glycoprotein 1	Lamp1	18.7522	18.4188	18.7723	0.208541	0.0343997	0.200323	2	2	2	6.4	6.4	6.4	43.865	0	3.8909	15333000	4	P11438	P11438	163
Cyclin-dependent kinase 1	Cdk1	18.2644	17.1386	18.6777	-0.0317275	-0.606784	0.154233	5	5	5	23.9	23.9	23.9	34.106	0	12.081	13069000	15	P11440;Q14AX6;Q69ZA1;Q04735;Q8K0D0;Q04899;O35495;P49615;P97377;Q99J95;Q3V3A1;Q80YP0;Q64261;P30285	P11440	164
Heat shock protein HSP 90-beta	Hsp90ab1	22.7559	22.8828	22.8129	2.18048	2.27028	2.16808	47	47	32	60.4	60.4	43	83.28	0	323.31	2631800000	434	P11499	P11499	165
Dystrophin	Dmd	18.6203	18.3345	19.0704	0.143574	-0.00780169	0.34546	3	3	3	1.4	1.4	1.4	425.83	0	4.037	22424000	5	P11531	P11531	166
T-complex protein 1 subunit alpha	Tcp1	19.2467	19.4548	19.0558	0.452089	0.553317	0.338392	24	24	24	55.8	55.8	55.8	60.448	0	174.21	215050000	124	P11983	P11983	167
Large ribosomal subunit protein eL8	Rpl7a	14.8866	16.8606	13.9137	-1.69541	-0.746029	-2.16581	11	11	11	39.8	39.8	39.8	29.976	0	70.695	48664000	43	P12970	P12970	168
Gelsolin	Gsn	20.9891	20.0576	20.7953	1.3103	0.855242	1.18549	15	15	15	30.1	30.1	30.1	85.941	0	101.22	204870000	47	P13020;CON__Q3SX14	P13020	169
Glycerol-3-phosphate dehydrogenase [NAD(+)], cytoplasmic	Gpd1	17.7747	17.1087	17.5842	-0.272928	-0.621762	-0.378312	1	1	1	9.2	9.2	9.2	37.572	0	12.875	5061100	3	P13707	P13707	171
Small ribosomal subunit protein uS9	Rps16	18.3573	20.3761	18.1518	0.0140447	1.01477	-0.101852	7	7	7	45.9	45.9	45.9	16.445	0	16.878	84988000	29	P14131	P14131	174
Large ribosomal subunit protein uL30	Rpl7	18.0945	17.0152	18.3294	-0.115408	-0.668598	-0.0153673	12	12	12	45.2	45.2	45.2	31.419	0	46.295	80489000	50	P14148	P14148	175
Malate dehydrogenase, cytoplasmic	Mdh1	20.2955	20.419	20.2348	0.968647	1.03622	0.91254	10	10	10	41.9	41.9	41.9	36.511	0	66.789	197500000	32	P14152	P14152	176
Small ribosomal subunit protein uS2	Rpsa	18.3723	18.7619	18.7812	0.0214333	0.206257	0.204625	7	7	7	30.5	30.5	30.5	32.838	0	50.549	33721000	13	P14206	P14206	177
Calreticulin	Calr	22.2938	22.3416	22.551	1.95292	1.99923	2.04051	15	15	15	53.8	53.8	53.8	47.994	0	126.7	806420000	52	P14211	P14211	178
26S proteasome non-ATPase regulatory subunit 3	Psmd3	18.2778	18.7116	18.3527	-0.0251458	0.181049	-0.00402664	8	8	8	20.6	20.6	20.6	60.718	0	32.808	44423000	32	P14685	P14685	179
Annexin A6	Anxa6	20.8051	18.8752	20.8748	1.21968	0.263009	1.22421	25	25	25	49.3	49.3	49.3	75.884	0	197.51	452220000	62	P14824	P14824	181
Large ribosomal subunit protein uL10	Rplp0	18.5298	18.6277	18.7456	0.0989838	0.139031	0.18732	10	10	10	42.3	42.3	42.3	34.216	0	79.307	145300000	88	P14869	P14869	182
Nucleoside diphosphate kinase A	Nme1	18.6531	18.0561	18.681	0.159735	-0.147269	0.155856	7	3	3	59.2	28.9	28.9	17.208	0	8.8124	20373000	6	P15532	P15532	183
Glutathione S-transferase Mu 2;Glutathione S-transferase Mu 7	Gstm2;Gstm7	17.8045	17.8068	17.9283	-0.258251	-0.272137	-0.210732	3	2	2	20.6	12.8	12.8	25.716	0.0091659	1.1225	7700000	4	P15626;Q80W21;P19639;O35660	P15626;Q80W21	184
L-lactate dehydrogenase B chain	Ldhb	20.6765	20.8272	20.8927	1.15632	1.24069	1.23296	15	14	14	57.2	53.6	53.6	36.572	0	139.76	240980000	48	P16125	P16125	187
2,3-cyclic-nucleotide 3-phosphodiesterase	Cnp	21.7206	22.0227	22.0975	1.67059	1.83949	1.81968	17	17	17	46.9	46.9	46.9	47.123	0	153.07	500650000	54	P16330	P16330	189
Glyceraldehyde-3-phosphate dehydrogenase	Gapdh	23.4875	23.6044	23.3499	2.54084	2.63172	2.42959	15	15	15	69.7	69.7	69.7	35.81	0	156.94	1312900000	126	P16858;Q64467	P16858	191
Alpha-enolase	Eno1	21.9195	21.6608	21.7588	1.76854	1.65824	1.65474	18	18	14	50	50	34.3	47.14	0	202.14	653660000	98	P17182;P21550	P17182	192
Gamma-enolase	Eno2	17.9928	17.9626	18.1915	-0.165523	-0.194065	-0.0825558	5	1	1	18	2.3	2.3	47.296	0	3.5372	7329900	2	P17183	P17183	193
Polypyrimidine tract-binding protein 1	Ptbp1	17.1006	17.2125	17.5924	-0.604927	-0.569788	-0.374284	10	10	9	27.7	27.7	25.9	59.321	0	40.924	56250000	52	P17225	P17225	194
AP-2 complex subunit alpha-2	Ap2a2	17.1681	16.755	17.0611	-0.57169	-0.798925	-0.633059	3	3	1	4.7	4.7	2.8	104.02	0	6.9932	12810000	8	P17427	P17427	196
Hexokinase-1	Hk1	18.3553	18.3426	18.7417	0.0130282	-0.00372533	0.185416	5	5	5	6.9	6.9	6.9	108.3	0	45.667	36601000	11	P17710;Q91W97	P17710	197
Peptidyl-prolyl cis-trans isomerase A;Peptidyl-prolyl cis-trans isomerase A, N-terminally processed	Ppia	22.407	22.297	22.425	2.00867	1.97686	1.97919	11	11	11	70.7	70.7	70.7	17.971	0	131.72	638520000	35	P17742	P17742	198
Triosephosphate isomerase	Tpi1	21.9828	21.4721	21.6496	1.79973	1.5637	1.60153	10	10	10	52.6	52.6	52.6	26.712	0	54.397	325860000	37	P17751	P17751	199
Cathepsin D	Ctsd	19.9439	19.6632	19.6283	0.795498	0.657712	0.6172	6	6	6	22.4	22.4	22.4	44.953	0	20.505	59647000	11	P18242	P18242	202
Basigin	Bsg	18.0505	18.027	18.7759	-0.13706	-0.161812	0.202062	2	2	2	6.4	6.4	6.4	42.444	0	5.1103	14712000	3	P18572	P18572	203
Cofilin-1	Cfl1	22.3892	22.3432	22.8563	1.99988	2.00001	2.1892	13	13	11	75.9	75.9	65.1	18.559	0	129.89	594890000	60	P18760	P18760	204
Fatty acid synthase;[Acyl-carrier-protein] S-acetyltransferase;[Acyl-carrier-protein] S-malonyltransferase;3-oxoacyl-[acyl-carrier-protein] synthase;3-oxoacyl-[acyl-carrier-protein] reductase;3-hydroxyacyl-[acyl-carrier-protein] dehydratase;Enoyl-[acyl-carrier-protein] reductase;Acyl-[acyl-carrier-protein] hydrolase	Fasn	15.2828	15.1011	15.0644	-1.50025	-1.62729	-1.60543	14	14	14	7.4	7.4	7.4	272.43	0	74.073	13991000	31	P19096	P19096	205
Glutathione S-transferase P 1;Glutathione S-transferase P 2	Gstp1;Gstp2	19.3435	19.5742	19.9594	0.499787	0.6131	0.778438	4	4	4	39.5	39.5	39.5	23.609	0	62.446	65430000	12	P19157;P46425	P19157;P46425	206
Large ribosomal subunit protein uL13	Rpl13a	15.4333	15.913	15.7686	-1.42615	-1.22066	-1.26251	3	3	3	16.7	16.7	16.7	23.464	0	31.982	11650000	12	P19253	P19253	207
Serpin H1	Serpinh1	23.3051	23.1757	23.3257	2.45098	2.41699	2.41779	18	18	18	56.8	56.8	56.8	46.533	0	200.94	1324300000	132	P19324	P19324	208
Endoplasmic reticulum chaperone BiP	Hspa5	22.4868	22.2772	22.429	2.04798	1.96695	1.98112	23	21	21	41.1	39.4	39.4	72.421	0	278.08	576870000	78	P20029	P20029	209
Thioredoxin-dependent peroxide reductase, mitochondrial	Prdx3	19.0403	19.401	19.8602	0.350445	0.526384	0.730095	2	2	2	23.7	23.7	23.7	28.127	0	3.071	26028000	5	P20108	P20108	210
Vimentin	Vim	18.285	18.4372	18.3241	-0.0215994	0.0436405	-0.0179747	20	19	18	44.2	42.7	40.8	53.687	0	77.275	113940000	102	P20152;P31001;P08553;P46660	P20152	211
Guanine nucleotide-binding protein G(q) subunit alpha	Gnaq	17.8991	17.8443	18.0966	-0.211668	-0.253317	-0.128753	2	2	2	8.9	8.9	8.9	42.158	0	3.5751	12319000	5	P21279	P21279	212
Porphobilinogen deaminase	Hmbs	18.3683	18.5088	19.0782	0.0194624	0.0794833	0.349265	3	3	3	11.1	11.1	11.1	39.344	0	52.671	22527000	11	P22907	P22907	215
Eukaryotic translation initiation factor 3 subunit A	Eif3a	16.3625	16.3313	17.1549	-0.968457	-1.01114	-0.587358	2	2	2	2.2	2.2	2.2	161.93	0.0010438	2.2797	5733700	4	P23116	P23116	216
Protein-L-isoaspartate(D-aspartate) O-methyltransferase	Pcmt1	17.335	17.1404	17.5567	-0.489493	-0.605883	-0.391668	1	1	1	6.2	6.2	6.2	24.634	0.0048733	1.5065	4518500	1	P23506	P23506	218
Beta-galactosidase	Glb1	17.7823	17.2833	18.1878	-0.269167	-0.534321	-0.0843652	1	1	1	1.9	1.9	1.9	73.12	0	5.8057	6130100	2	P23780	P23780	219
Alpha-crystallin B chain	Cryab	17.8818	17.4125	17.2125	-0.220178	-0.469585	-0.559326	1	1	1	6.3	6.3	6.3	20.069	0.0029586	1.5968	7655600	2	P23927	P23927	220
Catalase	Cat	20.1763	20.1221	20.1127	0.909969	0.887549	0.853097	17	17	17	46.3	46.3	46.3	59.795	0	75.519	269680000	44	P24270	P24270	221
Peptidyl-prolyl cis-trans isomerase B	Ppib	20.0166	19.7494	19.8629	0.831286	0.700885	0.731415	3	3	3	18.5	18.5	18.5	23.713	0	34.111	28593000	6	P24369	P24369	222
Macrophage-capping protein	Capg	18.5142	17.6239	19.6634	0.0913011	-0.363708	0.634286	4	4	4	18.2	18.2	18.2	39.24	0	16.647	29212000	12	P24452	P24452	223
Myelin P2 protein	Pmp2	19.7115	19.8943	20.0059	0.681018	0.773421	0.801087	5	5	5	36.4	36.4	36.4	14.935	0	7.5917	80270000	12	P24526;P04117;O08716	P24526	224
Leukotriene A-4 hydrolase	Lta4h	18.4314	18.2205	17.5258	0.050523	-0.0648899	-0.406732	2	2	2	5.1	5.1	5.1	69.05	0	9.0262	13342000	10	P24527	P24527	225
Inosine-5-monophosphate dehydrogenase 2	Impdh2	16.0074	15.4732	15.4733	-1.14338	-1.44091	-1.40629	1	1	1	8.4	8.4	8.4	55.814	0	11.692	1415600	4	P24547	P24547	226
Small ribosomal subunit protein uS5	Rps2	19.0481	18.8537	19.2561	0.354271	0.25223	0.43593	12	12	12	39.9	39.9	39.9	31.231	0	65.138	95626000	75	P25444	P25444	228
Ezrin	Ezr	18.8571	18.8083	19.1193	0.260191	0.2295	0.369276	8	3	3	15.2	7.7	7.7	69.406	0	34.471	32623000	8	P26040	P26040	230
Moesin	Msn	20.815	20.3627	20.4366	1.22455	1.00805	1.01084	17	17	11	35.4	35.4	25.1	67.766	0	40.24	183970000	32	P26041	P26041	231
Radixin	Rdx	18.1343	18.1714	18.351	-0.0958017	-0.0894818	-0.00486635	8	2	2	16.8	6.7	6.7	68.542	0	6.28	15073000	3	P26043	P26043	232
Catenin alpha-1	Ctnna1	18.2711	18.2822	18.2674	-0.0284404	-0.0340234	-0.0455707	2	2	2	6.1	6.1	6.1	100.11	0	13.898	10935000	4	P26231	P26231	233
26S proteasome non-ATPase regulatory subunit 7	Psmd7	19.0432	19.61	19.3359	0.351841	0.631038	0.474803	3	3	3	21.5	21.5	21.5	36.539	0	17.562	39239000	8	P26516	P26516	234
Serine--tRNA ligase, cytoplasmic	Sars1	18.9413	19.2335	19.0156	0.301665	0.442451	0.318796	5	5	5	18.2	18.2	18.2	58.388	0	15.799	39000000	7	P26638	P26638	235
Myristoylated alanine-rich C-kinase substrate	Marcks	21.6869	21.9734	21.9793	1.65399	1.81479	1.7621	4	4	4	16.8	16.8	16.8	29.661	0	49.656	203200000	15	P26645	P26645	236
Myelin protein P0	Mpz	22.9447	22.7983	22.6537	2.27347	2.22793	2.09054	5	5	5	20.2	20.2	20.2	27.621	0	28.632	777580000	51	P27573	P27573	237
Phospholipase A-2-activating protein	Plaa	16.4639	16.722	16.536	-0.918532	-0.815446	-0.888767	3	3	3	5.3	5.3	5.3	87.22	0	4.3274	5793300	3	P27612	P27612	239
Large ribosomal subunit protein uL3	Rpl3	16.7428	17.4106	16.1949	-0.781163	-0.470538	-1.0549	8	8	8	22.1	22.1	22.1	46.109	0	18.909	39832000	27	P27659;E9PWZ3	P27659	240
Protein disulfide-isomerase A3	Pdia3	22.0139	23.3159	20.6728	1.81502	2.4872	1.12585	25	25	25	54.7	54.7	54.7	56.678	0	265.89	1393800000	92	P27773	P27773	241
Alcohol dehydrogenase class-3	Adh5	17.5296	18.0377	18.0561	-0.393626	-0.156475	-0.148478	1	1	1	6.4	6.4	6.4	39.547	0	4.6063	6540800	1	P28474	P28474	244
Nucleosome assembly protein 1-like 1	Nap1l1	20.264	20.4134	19.5035	0.953128	1.03343	0.556404	4	4	3	17.9	17.9	15.3	45.345	0	17.963	87857000	19	P28656	P28656	246
Ataxin-10	Atxn10	17.8068	17.8589	17.8119	-0.257134	-0.246015	-0.267407	9	9	9	25.5	25.5	25.5	53.706	0	82.281	41906000	31	P28658	P28658	247
Kinesin-like protein KIF3A	Kif3a	14.8108	15.3326	15.4072	-1.73273	-1.51137	-1.43849	1	1	1	2.7	2.7	2.7	80.169	0.0010101	1.92	1018000	1	P28741	P28741	249
Protein kinase C delta type;Protein kinase C delta type regulatory subunit;Protein kinase C delta type catalytic subunit	Prkcd	17.2883	17.1083	16.7091	-0.512512	-0.621966	-0.804452	1	1	1	3.1	3.1	3.1	77.546	0.003006	1.796	3687900	3	P28867	P28867	250
Polyadenylate-binding protein 1	Pabpc1	18.5013	18.5976	18.7237	0.0849523	0.123979	0.176626	15	15	15	27.8	27.8	27.8	70.67	0	98.593	108320000	76	P29341	P29341	251
Ferritin light chain 1;Ferritin light chain 2	Ftl1;Ftl2	20.2418	19.3613	20.1088	0.942209	0.506458	0.851174	2	2	2	21.3	21.3	21.3	20.802	0	6.4429	35259000	3	P29391;P49945	P29391;P49945	252
Alpha-2-HS-glycoprotein	Ahsg	17.2211	16.8099	16.9574	-0.54559	-0.771426	-0.683538	2	2	2	15.4	15.4	15.4	37.325	0	6.4021	4767100	3	P29699	P29699	253
Ornithine aminotransferase, mitochondrial	Oat	18.8169	18.8324	18.8401	0.240389	0.241597	0.233305	6	6	6	20.3	20.3	20.3	48.354	0	37.399	44305000	12	P29758	P29758	254
Peptidyl-prolyl cis-trans isomerase C	Ppic	19.4507	19.2316	19.4112	0.552573	0.441524	0.511436	2	2	2	11.8	11.8	11.8	22.794	0	17.91	31915000	5	P30412	P30412	255
Peptidyl-prolyl cis-trans isomerase FKBP4;Peptidyl-prolyl cis-trans isomerase FKBP4, N-terminally processed	Fkbp4	17.3225	17.846	17.4982	-0.495666	-0.252489	-0.42019	2	2	2	4.1	4.1	4.1	51.572	0	2.4741	6064000	2	P30416	P30416	256
High mobility group protein B2	Hmgb2	19.5841	19.2096	19.9123	0.61828	0.4305	0.755462	3	2	2	19.5	13.8	13.8	24.162	0	3.8251	27791000	4	P30681	P30681	257
Aminoacyl tRNA synthase complex-interacting multifunctional protein 1;Endothelial monocyte-activating polypeptide 2	Aimp1	18.8539	16.8748	18.815	0.258648	-0.738899	0.221087	2	2	2	9.4	9.4	9.4	33.997	0.0010183	2.0171	13010000	3	P31230	P31230	258
Sterol carrier protein 2	Scp2	22.4248	21.7268	22.1686	2.01743	1.69125	1.85431	2	2	2	3.3	3.3	3.3	59.125	0	2.9917	128950000	3	P32020	P32020	260
Lupus La protein homolog	Ssb	17.703	17.7132	17.9912	-0.308236	-0.319008	-0.180088	5	5	5	16.1	16.1	16.1	47.756	0	45.168	16276000	10	P32067	P32067	261
Tryptophan--tRNA ligase, cytoplasmic;T1-TrpRS;T2-TrpRS	Wars1	20.6241	18.4005	19.9441	1.1305	0.0252487	0.770955	1	1	1	3.3	3.3	3.3	54.357	0	2.8513	25744000	3	P32921	P32921	262
Ras-related protein Rab-5C	Rab5c	18.6842	18.6271	18.8736	0.175064	0.138729	0.249642	3	3	2	16.2	16.2	11.1	23.412	0	12.344	15995000	9	P35278	P35278	263
Ras-related protein Rab-6A;Ras-related protein Rab-6B;Ras-related protein Rab-39A	Rab6a;Rab6b;Rab39a	20.1318	19.5961	19.0373	0.888045	0.624087	0.329374	1	1	1	5.3	5.3	5.3	23.59	0	13.228	22445000	2	P35279;P61294;Q8BHD0	P35279;P61294;Q8BHD0	264
Pyruvate dehydrogenase E1 component subunit alpha, somatic form, mitochondrial	Pdha1	17.867	17.6384	18.0107	-0.227482	-0.356447	-0.17058	2	2	2	5.6	5.6	5.6	43.231	0	4.483	11431000	3	P35486	P35486	265
Calnexin	Canx	18.7983	20.6829	20.7331	0.231252	1.1684	1.15523	14	14	14	32.7	32.7	32.7	67.277	0	49.285	248150000	34	P35564	P35564	267
Peroxiredoxin-1	Prdx1	22.678	22.7272	22.7104	2.14211	2.19234	2.11817	10	10	9	59.3	59.3	55.3	22.176	0	31.057	456260000	52	P35700	P35700	268
Large ribosomal subunit protein uL11	Rpl12	17.5025	17.4867	17.5428	-0.407009	-0.43245	-0.398479	8	8	8	64.2	64.2	64.2	17.804	0	93.774	57338000	60	P35979	P35979	269
Large ribosomal subunit protein eL18	Rpl18	17.6268	18.3674	18.3768	-0.345777	0.00868814	0.00771251	6	6	6	34	34	34	21.644	0	19.005	42012000	39	P35980	P35980	270
GTP-binding protein SAR1a	Sar1a	20.4345	20.1043	20.2149	1.03713	0.87863	0.90285	4	4	4	44.4	44.4	44.4	22.371	0	44.827	49542000	16	P36536;Q9CQC9	P36536	271
Hydroxymethylglutaryl-CoA lyase, mitochondrial	Hmgcl	16.9442	16.9978	17.5177	-0.681967	-0.677324	-0.41069	1	1	1	4.3	4.3	4.3	34.238	0	3.3133	3988000	1	P38060	P38060	273
Stress-70 protein, mitochondrial	Hspa9	20.2177	18.5273	18.6132	0.930362	0.0887614	0.122811	9	9	9	16.3	16.3	16.3	73.46	0	33.056	69470000	21	P38647	P38647	274
Dynamin-1	Dnm1	17.0359	17.2461	17.3777	-0.636829	-0.552951	-0.478854	3	3	0	3.7	3.7	0	97.802	0	4.8614	7428500	3	P39053	P39053	275
Adenylyl cyclase-associated protein 1	Cap1	21.1107	21.0579	20.7943	1.37018	1.35627	1.18503	16	16	16	47.5	47.5	47.5	51.564	0	182	227670000	96	P40124	P40124	277
Transketolase	Tkt	21.9527	21.9886	22.0823	1.78491	1.82239	1.81227	29	29	29	68.9	68.9	68.9	67.63	0	282.43	1087100000	118	P40142	P40142	278
CD9 antigen	Cd9	19.1238	18.8586	19.2192	0.39154	0.254712	0.417926	2	2	2	20.8	20.8	20.8	25.258	0	9.2334	27294000	5	P40240	P40240	279
Large ribosomal subunit protein eL28	Rpl28	16.0934	16.5843	16.5586	-1.101	-0.884418	-0.877749	6	6	6	33.6	33.6	33.6	15.733	0	17.031	25617000	33	P41105	P41105	280
Enoyl-CoA delta isomerase 1, mitochondrial	Eci1	17.1192	16.6548	16.4866	-0.595785	-0.849106	-0.912828	2	2	2	14.9	14.9	14.9	32.25	0	10.512	4630200	5	P42125	P42125	281
Septin-2	Septin2	20.0616	18.971	20.7157	0.853447	0.310974	1.14672	8	8	7	37.4	37.4	33	41.525	0	77.548	110000000	18	P42208	P42208	282
Signal transducer and activator of transcription 3	Stat3	17.7968	18.0231	17.7933	-0.262016	-0.16379	-0.276473	3	3	3	6.8	6.8	6.8	88.053	0	15.808	10353000	8	P42227	P42227	284
T-complex protein 1 subunit theta	Cct8	18.9816	19.3131	18.9213	0.321529	0.482337	0.272892	16	16	16	37.6	37.6	37.6	59.555	0	44.886	116530000	47	P42932	P42932	286
Aldo-keto reductase family 1 member B1	Akr1b1	18.7933	18.6182	18.9771	0.228769	0.134271	0.300055	2	2	2	10.1	10.1	10.1	35.732	0.0010526	2.3656	22197000	3	P45376	P45376	292
Cofilin-2	Cfl2	17.8833	17.7872	18.1278	-0.219414	-0.281941	-0.113577	3	1	1	21.1	10.2	10.2	18.709	0.003009	1.8136	6777000	2	P45591	P45591	293
Medium-chain specific acyl-CoA dehydrogenase, mitochondrial	Acadm	18.1901	18.1631	18.3956	-0.0683091	-0.0936546	0.0168378	3	3	3	13.8	13.8	13.8	46.481	0	15.097	12429000	5	P45952	P45952	294
Ran GTPase-activating protein 1	Rangap1	16.8585	16.5474	16.6481	-0.724161	-0.90292	-0.834188	5	5	5	11	11	11	63.53	0	10.485	13497000	18	P46061	P46061	295
Vesicle-fusing ATPase	Nsf	17.234	17.2299	16.9678	-0.539246	-0.561038	-0.678478	2	2	2	4	4	4	82.613	0	23.305	7226300	4	P46460	P46460	296
Vacuolar protein sorting-associated protein 4B	Vps4b	18.3612	18.2094	17.6884	0.0159677	-0.070447	-0.327558	2	2	2	9.7	9.7	9.7	49.419	0	2.9591	9074900	4	P46467	P46467	297
26S proteasome regulatory subunit 7	Psmc2	19.0839	18.7452	18.3949	0.371891	0.197919	0.0164913	6	6	6	16.6	16.6	16.6	48.647	0	26.881	43250000	19	P46471	P46471	298
E3 ubiquitin-protein ligase NEDD4	Nedd4	17.2741	16.6597	15.1678	-0.519471	-0.846659	-1.55506	11	11	11	16	16	16	102.71	0	34.671	24797000	39	P46935	P46935	300
Aldehyde dehydrogenase, mitochondrial	Aldh2	20.9683	19.4005	20.7851	1.30005	0.526113	1.18053	15	15	15	45.7	45.7	45.7	56.537	0	129.05	225830000	34	P47738	P47738	302
F-actin-capping protein subunit alpha-2;F-actin-capping protein subunit alpha-1	Capza2;Capza1	19.0597	19.4489	19.346	0.359963	0.550374	0.479681	2	2	2	9.4	9.4	9.4	32.967	0.0010406	2.269	17962000	6	P47754;P47753	P47754;P47753	303
Glutathione reductase, mitochondrial	Gsr	16.007	17.2017	16.6676	-1.14355	-0.575184	-0.824676	1	1	1	4.6	4.6	4.6	53.662	0	5.878	4400200	5	P47791	P47791	304
Large ribosomal subunit protein eL6	Rpl6	19.1197	18.9476	19.6137	0.38956	0.29925	0.610081	12	12	12	39.9	39.9	39.9	33.509	0	71.764	98157000	73	P47911	P47911	305
Large ribosomal subunit protein uL18	Rpl5	17.004	16.3594	15.0587	-0.652495	-0.997043	-1.60823	6	6	6	24.6	24.6	24.6	34.4	0	54.243	30230000	40	P47962	P47962	308
Large ribosomal subunit protein eL13	Rpl13	15.5601	16.3459	16.996	-1.36368	-1.00381	-0.664745	8	8	8	34.6	34.6	34.6	24.305	0	50.986	39872000	32	P47963	P47963	309
Annexin A5	Anxa5	22.7243	22.5529	22.6976	2.16495	2.10504	2.11191	19	19	19	69.9	69.9	69.9	35.752	0	168.43	831220000	51	P48036	P48036	311
ADP/ATP translocase 1	Slc25a4	18.3993	19.1356	18.1481	0.0347104	0.393441	-0.103665	15	7	7	47.7	23.8	23.8	32.904	0	25.697	32188000	17	P48962;Q3V132	P48962	314
Guided entry of tail-anchored proteins factor CAMLG	Camlg	16.8337	16.8069	17.0371	-0.736405	-0.772938	-0.644715	1	1	1	6.8	6.8	6.8	32.542	0	3.2932	3288600	2	P49070	P49070	315
Heterogeneous nuclear ribonucleoprotein A1;Heterogeneous nuclear ribonucleoprotein A1, N-terminally processed	Hnrnpa1	17.5644	17.1508	15.3852	-0.376485	-0.6007	-1.44921	14	14	14	49.7	49.7	49.7	34.196	0	54.103	59745000	64	P49312	P49312	316
Proteasome subunit alpha type-2	Psma2	19.1365	20.8353	21.3892	0.397831	1.24476	1.47474	3	3	3	21.4	21.4	21.4	25.926	0	8.5294	70325000	9	P49722	P49722	319
Adenosylhomocysteinase	Ahcy	20.1828	20.2619	20.421	0.913139	0.957559	1.00323	12	12	12	44.4	44.4	44.4	47.688	0	51.697	143710000	31	P50247	P50247	320
Flavin-containing monooxygenase 1	Fmo1	18.2766	17.9989	17.9098	-0.0257273	-0.17588	-0.219719	1	1	1	4.5	4.5	4.5	59.914	0	4.9864	7445500	3	P50285	P50285	321
Rab GDP dissociation inhibitor alpha	Gdi1	20.2067	19.9197	20.3585	0.924923	0.786144	0.9728	11	8	8	37.6	29.3	29.3	50.521	0	73.748	110060000	23	P50396	P50396	322
V-type proton ATPase catalytic subunit A	Atp6v1a	17.9438	18.177	18.4264	-0.189629	-0.086697	0.0318355	2	2	2	3.2	3.2	3.2	68.325	0.0010132	1.9535	12274000	3	P50516	P50516	323
Protein S100-A11	S100a11	18.319	17.8796	18.3311	-0.00484552	-0.235634	-0.0145787	1	1	1	16.3	16.3	16.3	11.083	0	42.631	8075800	3	P50543	P50543	324
Very long-chain specific acyl-CoA dehydrogenase, mitochondrial	Acadvl	17.4605	16.9911	17.7686	-0.427665	-0.680644	-0.288515	1	1	1	2.6	2.6	2.6	70.875	0	6.2875	4791900	4	P50544	P50544	325
Translocator protein	Tspo	15.1136	15.0781	15.199	-1.5836	-1.63882	-1.53988	1	1	1	14.8	14.8	14.8	18.841	0	3.7594	968220	3	P50637	P50637	326
Calpastatin	Cast	14.9869	15.4583	15.5321	-1.64603	-1.4484	-1.37765	1	1	1	1.6	1.6	1.6	84.921	0.0066603	1.325	1120700	1	P51125	P51125	327
Ras-related protein Rab-7a	Rab7a	20.1746	19.5258	20.0643	0.909129	0.588851	0.82953	5	5	5	31.4	31.4	31.4	23.489	0	54.073	58696000	10	P51150	P51150	328
Long-chain specific acyl-CoA dehydrogenase, mitochondrial	Acadl	18.8715	19.3106	19.3702	0.267293	0.481083	0.491505	5	5	5	15.3	15.3	15.3	47.907	0	43.839	48163000	15	P51174	P51174	329
Large ribosomal subunit protein uL6	Rpl9	16.6375	17.186	16.36	-0.83303	-0.58304	-0.974462	5	5	5	34.4	34.4	34.4	21.881	0	22.636	23626000	16	P51410	P51410	330
1-phosphatidylinositol 4,5-bisphosphate phosphodiesterase beta-3	Plcb3	15.8627	15.9783	15.8866	-1.21465	-1.18795	-1.20505	1	1	1	1.6	1.6	1.6	139.49	0	3.8885	1662000	1	P51432	P51432	331
Peroxisomal multifunctional enzyme type 2;(3R)-hydroxyacyl-CoA dehydrogenase;Enoyl-CoA hydratase 2	Hsd17b4	19.7515	19.6553	19.7974	0.700723	0.65375	0.699549	7	7	7	17.6	17.6	17.6	79.481	0	30.685	73092000	17	P51660	P51660	332
Dynein light chain Tctex-type 1	Dynlt1	18.2121	17.9305	18.7905	-0.0574633	-0.21017	0.209179	1	1	1	15.9	15.9	15.9	12.483	0	3.9557	9022100	3	P51807	P51807	333
Fatty acid-binding protein, brain	Fabp7	20.5954	20.7577	20.0262	1.11638	1.20588	0.81096	5	5	5	44.7	44.7	44.7	14.893	0	33.107	91295000	11	P51880	P51880	334
ADP/ATP translocase 2;ADP/ATP translocase 2, N-terminally processed	Slc25a5	18.9456	19.3896	19.3229	0.303766	0.520652	0.468425	16	16	8	49	49	25.2	32.931	0	56.396	225240000	75	P51881	P51881	335
Pyruvate kinase PKM	Pkm	20.9054	20.7369	20.8115	1.26908	1.19549	1.1934	30	30	29	68.4	68.4	66.3	57.844	0	255.33	667240000	279	P52480	P52480	337
Large ribosomal subunit protein uL1	Rpl10a	15.9509	15.9532	16.5041	-1.1712	-1.20054	-0.904295	5	5	5	22.1	22.1	22.1	24.916	0	12.129	25614000	19	P53026	P53026	338
Monocarboxylate transporter 1	Slc16a1	17.3484	16.6207	17.1828	-0.482905	-0.866184	-0.573768	1	1	1	3.2	3.2	3.2	53.267	0	3.9698	3748700	2	P53986	P53986	340
Ras-related protein Rab-2A	Rab2a	17.6488	17.1601	19.8608	-0.334906	-0.595998	0.730419	4	4	4	22.6	22.6	22.6	23.547	0	46.565	27472000	9	P53994;P59279	P53994	341
Isocitrate dehydrogenase [NADP], mitochondrial	Idh2	19.8246	19.6193	19.6277	0.736722	0.635683	0.616896	7	6	6	17.3	15.3	15.3	50.906	0	11.035	54108000	12	P54071	P54071	342
26S proteasome regulatory subunit 6B	Psmc4	19.5745	19.4335	19.7994	0.613545	0.542619	0.700489	4	4	4	19.4	19.4	19.4	47.408	0	18.793	39519000	12	P54775	P54775	343
Probable ATP-dependent RNA helicase DDX6	Ddx6	17.2918	17.302	16.9634	-0.510783	-0.524959	-0.680619	5	5	5	13.9	13.9	13.9	54.191	0	13.135	14712000	14	P54823	P54823	344
Hydroxymethylglutaryl-CoA synthase, mitochondrial	Hmgcs2	17.8778	17.7791	18.263	-0.222122	-0.285978	-0.0477117	3	3	3	10.2	10.2	10.2	56.822	0	8.0668	15098000	5	P54869	P54869	345
Ras-related protein Rab-8A;Ras-related protein Rab-8B	Rab8a;Rab8b	14.3253	14.3882	15.2882	-1.97187	-1.98439	-1.49646	3	1	1	15.9	7.2	7.2	23.668	0	3.474	733040	3	P55258;P61028;Q9DD03;Q8K386	P55258;P61028	347
Adenosine kinase	Adk	17.005	16.8546	16.6952	-0.652009	-0.749011	-0.811239	2	2	2	6.9	6.9	6.9	40.148	0	6.4962	3210400	3	P55264	P55264	348
Ribosomal RNA processing protein 1 homolog A	Rrp1	15.5201	15.2256	15.182	-1.38341	-1.56495	-1.54818	1	1	1	5.1	5.1	5.1	54.776	0	2.8452	1104000	1	P56183	P56183	350
ATP synthase F(0) complex subunit C2, mitochondrial;ATP synthase F(0) complex subunit C1, mitochondrial;ATP synthase F(0) complex subunit C3, mitochondrial	Atp5mc2;Atp5mc1;Atp5mc3	13.1921	14.454	14.8374	-2.53002	-1.95142	-1.71597	1	1	1	21.2	21.2	21.2	15.476	0.0010384	2.2388	772080	16	P56383;Q9CR84;P56384	P56383;Q9CR84;P56384	351
Cytochrome b5	Cyb5a	18.6351	18.2394	18.669	0.150872	-0.0554417	0.14998	1	1	1	15.7	15.7	15.7	15.241	0.0091827	1.1408	10192000	2	P56395	P56395	352
Ubiquitin carboxyl-terminal hydrolase 5	Usp5	18.5545	18.3865	18.4869	0.111158	0.0182614	0.0613041	5	5	5	9.1	9.1	9.1	95.832	0	11.811	23358000	14	P56399	P56399	353
ATP synthase subunit beta, mitochondrial	Atp5f1b	20.7557	21.0171	20.8399	1.19534	1.33579	1.20724	20	20	20	60.5	60.5	60.5	56.3	0	144.73	288960000	56	P56480	P56480	354
Nicastrin	Ncstn	16.3772	17.1663	17.2906	-0.961224	-0.592896	-0.521283	1	1	1	4.1	4.1	4.1	78.491	0	4.0253	3516700	3	P57716	P57716	355
Poly(rC)-binding protein 4	Pcbp4	16.7062	17.036	17.0168	-0.799207	-0.658199	-0.654606	1	1	1	2.7	2.7	2.7	41.398	0.0057582	1.3926	4171600	1	P57724	P57724	357
Endoplasmic reticulum resident protein 29	Erp29	19.3581	19.2011	19.5575	0.506982	0.426233	0.582714	5	5	5	24.8	24.8	24.8	28.823	0	27.2	50093000	12	P57759	P57759	358
Elongation factor 1-delta	Eef1d	19.4359	19.5705	18.394	0.545276	0.611273	0.0160631	3	3	3	17.1	17.1	17.1	31.293	0	28.6	33635000	6	P57776	P57776	359
Isopentenyl-diphosphate Delta-isomerase 1	Idi1	19.1933	19.3288	19.337	0.425804	0.490215	0.475312	6	6	6	28.2	28.2	28.2	26.289	0	46.519	52209000	13	P58044	P58044	360
Elongation factor 2	Eef2	21.0154	21.3076	21.5086	1.32325	1.48133	1.53287	39	39	39	59.9	59.9	59.9	95.313	0	323.31	947310000	232	P58252;O08810	P58252	361
Actin-related protein 2/3 complex subunit 4	Arpc4	18.0537	18.1229	18.1196	-0.135517	-0.1138	-0.117563	2	2	2	11.9	11.9	11.9	19.667	0	3.662	7609900	7	P59999	P59999	364
Poly(rC)-binding protein 1	Pcbp1	20.4378	20.2116	20.5826	1.03873	0.932353	1.08193	15	15	12	80.1	80.1	69.1	37.497	0	184	340100000	93	P60335	P60335	368
Cell division control protein 42 homolog	Cdc42	20.0876	20.0435	20.2227	0.866252	0.848189	0.90665	7	7	6	42.4	42.4	36.6	21.258	0	27.01	92825000	26	P60766;P84096;Q8R527;Q9ER71	P60766	371
Eukaryotic initiation factor 4A-I	Eif4a1	20.9209	20.7444	20.4256	1.27667	1.19924	1.00547	25	25	14	62.3	62.3	36.7	46.153	0	140.81	565220000	200	P60843	P60843	372
Small ribosomal subunit protein uS10	Rps20	17.987	17.972	16.2663	-0.168362	-0.189356	-1.02012	3	3	3	22.7	22.7	22.7	13.373	0	9.188	22446000	21	P60867	P60867	373
Ras-related protein Rab-10	Rab10	18.4675	20.1921	19.6765	0.0682896	0.922587	0.640662	4	3	3	20.5	15	15	22.541	0	16.103	47053000	6	P61027	P61027	374
Ubiquitin-conjugating enzyme E2 D3;Ubiquitin-conjugating enzyme E2 D2;Ubiquitin-conjugating enzyme E2 D2B	Ube2d3;Ube2d2;Ube2d2b	18.4699	17.9748	17.8281	0.0695043	-0.18798	-0.259512	2	2	2	23.8	23.8	23.8	16.687	0	9.1094	18390000	7	P61079;P62838;Q6ZWY6	P61079;P62838;Q6ZWY6	375
NEDD8-conjugating enzyme Ubc12	Ube2m	16.6604	17.3219	17.6516	-0.821759	-0.514967	-0.345481	5	5	5	31.1	31.1	31.1	20.9	0	32.926	16312000	15	P61082	P61082	376
Ubiquitin-conjugating enzyme E2 N	Ube2n	19.1741	19.2475	19.2159	0.416341	0.449474	0.416348	4	4	4	27	27	27	17.138	0	22.62	38297000	16	P61089;Q9CQ37	P61089	377
Alpha-centractin	Actr1a	19.2656	19.8602	19.9136	0.461394	0.756374	0.75611	4	4	1	18.6	18.6	7.4	42.613	0	65.324	69521000	17	P61164	P61164	378
ADP-ribosylation factor 3;ADP-ribosylation factor 1;ADP-ribosylation factor 2	Arf3;Arf1;Arf2	20.8059	21.229	21.1963	1.22007	1.44194	1.38079	10	10	5	58.6	58.6	29.8	20.601	0	107.36	277250000	64	P61205;P84078;Q8BSL7	P61205;P84078;Q8BSL7	380
ADP-ribosylation factor-like protein 1	Arl1	17.471	17.93	17.4401	-0.422483	-0.210429	-0.448494	3	3	3	19.9	19.9	19.9	20.411	0	17.063	23457000	12	P61211	P61211	381
ATP-binding cassette sub-family E member 1	Abce1	17.4051	17.9548	17.8643	-0.454973	-0.19798	-0.241892	5	5	5	10.2	10.2	10.2	67.314	0	14.014	10889000	18	P61222	P61222	382
Large ribosomal subunit protein uL24	Rpl26	16.5101	16.58	16.7346	-0.895788	-0.886553	-0.792037	4	4	4	17.9	17.9	17.9	17.258	0	7.6291	17253000	21	P61255	P61255	383
Protein transport protein Sec61 subunit alpha isoform 1	Sec61a1	17.6379	17.6101	17.7686	-0.340286	-0.370609	-0.288483	4	4	3	15.5	15.5	10.3	52.264	0	8.7095	14258000	11	P61620	P61620	386
ADP-ribosylation factor 4	Arf4	19.4957	20.3061	19.7948	0.574734	0.979688	0.69826	9	5	4	64.4	35.6	27.8	20.396	0	77.312	79739000	40	P61750	P61750	387
Lysophosphatidic acid receptor 1	Lpar1	16.5492	16.4183	14.6674	-0.876545	-0.967539	-1.79875	1	1	1	6	6	6	41.119	0.0010428	2.2793	2288200	4	P61793	P61793	388
4-aminobutyrate aminotransferase, mitochondrial	Abat	18.623	18.4474	18.8904	0.144877	0.0487525	0.25783	4	4	4	11.4	11.4	11.4	56.451	0	26.877	29943000	9	P61922	P61922	389
Heterogeneous nuclear ribonucleoprotein K	Hnrnpk	20.8601	20.7756	21.3979	1.24677	1.21487	1.47898	10	10	10	37.4	37.4	37.4	50.976	0	127.83	262880000	49	P61979	P61979	391
14-3-3 protein gamma;14-3-3 protein gamma, N-terminally processed	Ywhag	21.1123	21.0946	21.274	1.37096	1.37464	1.41861	11	8	7	57.9	47.8	43.7	28.302	0	204.42	281530000	50	P61982	P61982	392
Small ribosomal subunit protein eS7	Rps7	18.4974	18.8276	18.1223	0.0830152	0.239146	-0.116232	6	6	6	36.1	36.1	36.1	22.127	0	10.541	43551000	23	P62082	P62082	393
Serine/threonine-protein phosphatase PP1-gamma catalytic subunit;Serine/threonine-protein phosphatase PP1-alpha catalytic subunit;Serine/threonine-protein phosphatase PP1-beta catalytic subunit	Ppp1cc;Ppp1ca;Ppp1cb	18.0546	17.3355	17.9052	-0.135073	-0.508163	-0.221948	5	5	5	20.7	20.7	20.7	36.983	0	112.56	32379000	9	P63087;P62137;P62141	P63087;P62137;P62141	394
26S proteasome regulatory subunit 4	Psmc1	17.989	18.1377	18.4933	-0.167377	-0.106396	0.064453	2	2	2	6.4	6.4	6.4	49.184	0	55.607	13819000	4	P62192	P62192	395
26S proteasome regulatory subunit 8	Psmc5	18.795	18.4327	19.3179	0.229613	0.0413974	0.465989	4	4	4	13.8	13.8	13.8	45.626	0	9.1207	30208000	8	P62196	P62196	396
Small ribosomal subunit protein eS8	Rps8	15.1834	16.2812	13.9259	-1.54921	-1.03624	-2.15987	8	8	8	42.3	42.3	42.3	24.205	0	62.685	39623000	29	P62242	P62242	397
Small ribosomal subunit protein uS8	Rps15a	14.0809	19.3224	15.1006	-2.09225	0.486992	-1.5878	4	4	4	39.2	39.2	39.2	14.839	0	9.9802	21692000	15	P62245	P62245	398
14-3-3 protein epsilon	Ywhae	21.8448	22.3985	21.6326	1.73176	2.02772	1.59326	13	11	11	50.6	43.5	43.5	29.174	0	130.45	392200000	49	P62259	P62259	399
Small ribosomal subunit protein uS11	Rps14	18.4114	18.4217	17.7771	0.0406664	0.0358833	-0.284342	3	3	3	22.5	22.5	22.5	16.273	0	8.5576	31975000	20	P62264	P62264	400
Small ribosomal subunit protein uS12	Rps23	16.7342	16.849	16.7869	-0.785386	-0.75182	-0.766602	3	3	3	22.4	22.4	22.4	15.807	0	10.53	13376000	11	P62267	P62267	401
Small ribosomal subunit protein uS13	Rps18	18.3152	18.8253	18.62	-0.00669527	0.238012	0.126132	6	6	6	36.8	36.8	36.8	17.718	0	34.616	38595000	23	P62270	P62270	402
Small ribosomal subunit protein uS17	Rps11	13.8282	16.9048	13.7474	-2.21669	-0.723904	-2.24684	5	5	5	22.8	22.8	22.8	18.431	0	5.0833	17383000	10	P62281	P62281	404
Small ribosomal subunit protein uS15	Rps13	16.9061	18.1257	17.17	-0.700752	-0.112384	-0.58003	7	7	7	43.7	43.7	43.7	17.222	0	20.901	44929000	29	P62301	P62301	405
Small nuclear ribonucleoprotein Sm D1	Snrpd1	17.3431	16.752	16.9816	-0.485507	-0.800429	-0.671768	1	1	1	16.8	16.8	16.8	13.281	0	4.9725	3660400	3	P62315	P62315	406
26S proteasome regulatory subunit 10B	Psmc6	18.005	18.1414	19.028	-0.159474	-0.104543	0.324815	4	4	4	13.9	13.9	13.9	44.172	0	10.899	27644000	10	P62334	P62334	408
Elongation factor 1-alpha 2	Eef1a2	21.2276	21.1521	20.9962	1.42775	1.40342	1.28337	15	6	6	50.1	26.6	26.6	50.454	0	24.893	176430000	14	P62631	P62631	409
Small ribosomal subunit protein eS4	Rps4x	17.8756	18.0154	18.4006	-0.223215	-0.167652	0.0192789	15	15	15	53.6	53.6	53.6	29.597	0	83.591	77887000	54	P62702	P62702	410
Serine/threonine-protein phosphatase 2A catalytic subunit beta isoform;Serine/threonine-protein phosphatase 2A catalytic subunit alpha isoform	Ppp2cb;Ppp2ca	16.7697	17.9698	16.672	-0.767939	-0.190454	-0.822519	2	2	2	9.4	9.4	9.4	35.575	0.0010482	2.3347	5333200	4	P62715;P63330	P62715;P63330	411
Small ribosomal subunit protein eS6	Rps6	15.8354	16.987	17.2543	-1.22809	-0.6827	-0.538945	6	6	6	29.7	29.7	29.7	28.68	0	43.01	22046000	26	P62754	P62754	414
Histone H4	H4c1	19.1451	18.9276	19.1241	0.402048	0.289262	0.371641	7	7	7	58.3	58.3	58.3	11.367	0	36.544	110140000	54	P62806	P62806	415
V-type proton ATPase subunit B, brain isoform;V-type proton ATPase subunit B, kidney isoform	Atp6v1b2;Atp6v1b1	18.1756	17.7921	18.9023	-0.0754733	-0.279453	0.263618	2	2	2	8.2	8.2	8.2	56.55	0	4.1194	15314000	2	P62814;Q91YH6	P62814;Q91YH6	416
Ras-related protein Rab-1A	Rab1A	19.6914	19.7064	20.5657	0.671099	0.679333	1.07369	7	7	4	39	39	26.3	22.677	0	37.688	64103000	19	P62821	P62821	417
GTP-binding nuclear protein Ran	Ran	20.7556	21.3364	21.0229	1.1953	1.49575	1.29634	9	9	9	44.9	44.9	44.9	24.423	0	35.342	155280000	34	P62827;Q61820	P62827	418
Large ribosomal subunit protein uL14	Rpl23	17.7544	17.7106	17.4816	-0.282917	-0.32032	-0.428281	4	4	4	37.9	37.9	37.9	14.865	0	42.277	42620000	30	P62830	P62830	419
Ras-related protein Rap-1b;Ras-related protein Rap-1A	Rap1b;Rap1a	19.2755	19.151	19.8182	0.466293	0.401153	0.709676	2	2	2	14.7	14.7	14.7	20.825	0	18.145	21058000	4	Q99JI6;P62835	Q99JI6;P62835	420
Small ribosomal subunit protein uS19	Rps15	16.7592	15.4208	15.8468	-0.77311	-1.46715	-1.22439	1	1	1	9	9	9	17.04	0.0048123	1.4326	3004000	5	P62843	P62843	421
Small ribosomal subunit protein eS24	Rps24	18.7779	18.3985	18.5936	0.221189	0.0242666	0.113285	4	4	4	36.1	36.1	36.1	15.423	0	8.3946	9682500	10	P62849	P62849	422
Small ribosomal subunit protein eS25	Rps25	16.9068	16.4967	16.8395	-0.700405	-0.92828	-0.740978	4	4	4	24	24	24	13.742	0	14.965	21622000	12	P62852	P62852	423
Guanine nucleotide-binding protein G(I)/G(S)/G(T) subunit beta-1	Gnb1	19.2132	18.3166	18.6295	0.435587	-0.016754	0.130773	5	5	2	22.4	22.4	9.4	37.377	0	64.456	36473000	12	P62874	P62874	426
Cytochrome c, somatic	Cycs	20.4684	20.3397	20.529	1.05383	0.996545	1.05581	5	5	5	48.6	48.6	48.6	11.605	0	59.524	114910000	15	P62897;CON__P62894	P62897	429
Small ribosomal subunit protein uS3	Rps3	17.6492	18.5798	17.6839	-0.334733	0.115053	-0.329724	15	15	15	65.8	65.8	65.8	26.674	0	68.31	125550000	66	P62908	P62908	431
Large ribosomal subunit protein uL2	Rpl8	17.4789	17.351	16.3131	-0.418622	-0.500428	-0.997324	5	5	5	24.1	24.1	24.1	28.024	0	10.831	24731000	21	P62918	P62918	433
Y-box-binding protein 1;Y-box-binding protein 3	Ybx1;Ybx3	16.6729	17.1689	17.0916	-0.815612	-0.591619	-0.618213	10	10	10	47.5	47.5	47.5	35.73	0	125.47	54227000	53	P62960;Q9JKB3;Q9Z2C8	P62960;Q9JKB3	434
Profilin-1	Pfn1	21.2946	21.4829	21.577	1.46077	1.56912	1.56619	9	9	9	81.4	81.4	81.4	14.957	0	109.97	174410000	34	P62962;CON__P02584	P62962	435
Ubiquitin-ribosomal protein eS31 fusion protein;Ubiquitin;Small ribosomal subunit protein eS31;Polyubiquitin-C;Ubiquitin;Ubiquitin-related 1;Ubiquitin-related 2;Polyubiquitin-B;Ubiquitin;Ubiquitin-ribosomal protein eL40 fusion protein;Ubiquitin;Large ribosomal subunit protein eL40	Rps27a;Ubc;Ubb;Uba52	19.2821	19.7501	19.8195	0.46951	0.701213	0.710307	4	4	4	30.1	30.1	30.1	17.951	0	73.008	74534000	30	P62983;P0CG50;P0CG49;P62984	P62983;P0CG50;P0CG49;P62984	437
Ras-related C3 botulinum toxin substrate 1;Ras-related C3 botulinum toxin substrate 3	Rac1;Rac3	19.2063	19.431	19.3354	0.4322	0.541393	0.474516	5	4	4	30.2	24.5	24.5	21.45	0	13.771	49590000	9	P63001;P60764;Q05144	P63001;P60764	438
Platelet-activating factor acetylhydrolase IB subunit beta	Pafah1b1	17.7983	18.1351	18.2948	-0.261299	-0.1077	-0.0322487	3	3	3	10.5	10.5	10.5	46.67	0	3.1558	7674100	2	P63005	P63005	439
Heat shock cognate 71 kDa protein	Hspa8	22.8278	22.6655	22.7462	2.21593	2.16143	2.13558	31	31	29	52.8	52.8	51.1	70.87	0	231.83	1674900000	249	P63017;P17156;Q61696;P16627;P17879	P63017	440
Translationally-controlled tumor protein	Tpt1	18.9342	19.0829	18.4823	0.298199	0.367032	0.0590636	3	3	3	21.5	21.5	21.5	19.462	0	8.5452	22039000	10	P63028	P63028	441
DnaJ homolog subfamily A member 1	Dnaja1	16.7243	16.2594	16.3006	-0.790292	-1.04717	-1.00342	4	4	4	14.4	14.4	14.4	44.868	0	19.443	11763000	13	P63037	P63037	442
60 kDa heat shock protein, mitochondrial	Hspd1	20.779	21.1837	20.9968	1.20681	1.41925	1.28363	24	24	24	59.3	59.3	59.3	60.955	0	133.98	424130000	81	P63038	P63038	443
Eukaryotic translation initiation factor 4E	Eif4e	17.7677	16.471	18.0619	-0.27639	-0.941179	-0.145648	2	2	2	6.9	6.9	6.9	25.053	0.0010163	1.9974	6762800	6	P63073	P63073	444
Mitogen-activated protein kinase 1	Mapk1	18.3647	18.0445	18.8047	0.017654	-0.153073	0.216102	5	2	2	26.8	13.1	13.1	41.275	0	5.7679	21734000	4	P63085;Q61532;Q6P5G0	P63085	446
14-3-3 protein zeta/delta	Ywhaz	22.8432	22.4605	22.4802	2.22349	2.05878	2.00603	15	15	10	63.7	63.7	49.4	27.771	0	260.52	783470000	65	P63101	P63101	447
High mobility group protein B1	Hmgb1	22.1738	22.7649	22.0614	1.89381	2.21125	1.8021	8	8	7	43.7	43.7	38.1	24.893	0	27.787	283300000	23	P63158	P63158	448
Dynein light chain 1, cytoplasmic;Dynein light chain 2, cytoplasmic	Dynll1;Dynll2	18.1934	19.4129	18.8858	-0.0666961	0.532341	0.2556	1	1	1	12.4	12.4	12.4	10.366	0	6.3321	13310000	2	P63168;Q9D0M5	P63168;Q9D0M5	449
Eukaryotic translation initiation factor 5A-1	Eif5a	18.1805	17.9972	18.0936	-0.0730298	-0.176764	-0.130208	3	3	1	28.6	28.6	15.6	16.832	0	14.669	13167000	6	P63242	P63242	450
Actin, cytoplasmic 2;Actin, cytoplasmic 2, N-terminally processed	Actg1	24.7024	24.9276	24.6317	3.13921	3.29442	3.05384	24	24	1	78.9	78.9	4.5	41.792	0	323.31	5431400000	341	P63260	P63260	451
Small ribosomal subunit protein eS17	Rps17	16.2552	16.2908	15.5666	-1.0213	-1.03143	-1.36086	4	4	4	32.6	32.6	32.6	15.524	0	6.5349	8226500	10	P63276	P63276	452
Small ribosomal subunit protein eS10	Rps10	18.9818	18.4852	18.9967	0.321625	0.067686	0.309589	2	2	2	14.5	14.5	14.5	18.916	0	5.6645	41280000	13	P63325	P63325	453
Protein phosphatase 3 catalytic subunit alpha;Serine/threonine-protein phosphatase 2B catalytic subunit beta isoform	Ppp3ca;Ppp3cb	17.4386	17.3619	17.1358	-0.438463	-0.494959	-0.596663	2	2	2	4.4	4.4	4.4	58.643	0	3.5938	7769600	4	P63328;P48453	P63328;P48453	454
Prohibitin 1	Phb1	16.2633	15.9923	15.6481	-1.01733	-1.18092	-1.32117	4	4	4	18.4	18.4	18.4	29.82	0	9.5478	4922700	7	P67778	P67778	455
Actin, alpha cardiac muscle 1;Actin, alpha cardiac muscle 1, intermediate form;Actin, alpha skeletal muscle;Actin, alpha skeletal muscle, intermediate form;Actin, aortic smooth muscle;Actin, aortic smooth muscle, intermediate form;Actin, gamma-enteric smooth muscle;Actin, gamma-enteric smooth muscle, intermediate form	Actc1;Acta1;Acta2;Actg2	22.8882	22.6109	23.3877	2.24565	2.13408	2.44801	19	6	6	56.8	26	26	42.019	0	30.03	412080000	23	P68033;P68134;P62737;P63268	P68033;P68134;P62737;P63268	457
Ubiquitin-conjugating enzyme E2 L3	Ube2l3	19.0637	19.31	19.2608	0.36195	0.480771	0.438192	2	2	2	20.1	20.1	20.1	17.861	0	6.3003	24471000	6	P68037	P68037	458
14-3-3 protein theta	Ywhaq	20.5862	21.6104	20.6823	1.11184	1.63298	1.13046	11	7	7	50.2	39.2	39.2	27.778	0	92.329	217230000	30	P68254	P68254	459
Tubulin alpha-1A chain;Detyrosinated tubulin alpha-1A chain;Tubulin alpha-3 chain;Detyrosinated tubulin alpha-3 chain	Tuba1a;Tuba3a	23.9472	23.7869	23.7955	2.76724	2.72309	2.6466	28	28	1	76.9	76.9	3.1	50.135	0	323.31	3933400000	644	P68369;P05214	P68369;P05214	460
Tubulin beta-4B chain	Tubb4b	23.482	23.3467	23.3906	2.53811	2.5026	2.44942	29	29	1	82.9	82.9	2.7	49.83	0	323.31	3081300000	454	P68372;A2AQ07;CON__ENSEMBL:ENSBTAP00000025008	P68372	461
Tubulin alpha-1C chain;Detyrosinated tubulin alpha-1C chain;Tubulin alpha-8 chain;Dephenylalaninated tubulin alpha-8 chain	Tuba1c;Tuba8	21.8973	21.6596	22.1267	1.75759	1.65763	1.83391	28	2	1	77.3	8.5	5.3	49.909	0	34.203	181780000	41	P68373;Q9JJZ2	P68373;Q9JJZ2	462
14-3-3 protein eta	Ywhah	20.5068	20.3586	20.2892	1.07273	1.00601	0.939024	11	7	7	44.3	30.1	30.1	28.211	0	147.59	78749000	15	P68510	P68510	463
Importin subunit beta-1	Kpnb1	19.8159	19.6939	19.8302	0.732446	0.673064	0.715527	39	39	39	54.7	54.7	54.7	97.183	0	323.31	859030000	379	P70168	P70168	464
Proteasome subunit beta type-7	Psmb7	18.3967	18.4874	18.9505	0.0334553	0.0687684	0.287111	3	3	3	21.7	21.7	21.7	29.891	0	25.265	35210000	13	P70195	P70195	465
Latexin	Lxn	19.2129	18.9649	19.2118	0.435434	0.307958	0.414349	3	3	3	17.6	17.6	17.6	25.492	0	20.406	45373000	13	P70202	P70202	466
Phosphatidylethanolamine-binding protein 1;Hippocampal cholinergic neurostimulating peptide	Pebp1	18.6953	18.3802	19.2412	0.180526	0.0150917	0.428643	2	2	2	27.3	27.3	27.3	20.83	0	8.0413	12415000	2	P70296	P70296	469
Nascent polypeptide-associated complex subunit alpha, muscle-specific form;Nascent polypeptide-associated complex subunit alpha	Naca	18.8287	19.4212	19.0702	0.246212	0.536491	0.345371	4	4	4	2.6	2.6	2.6	220.5	0	41.728	28788000	10	P70670;Q60817	P70670;Q60817	471
Uroporphyrinogen decarboxylase	Urod	18.0956	18.0355	18.8826	-0.114874	-0.157577	0.254017	1	1	1	6	6	6	40.691	0	3.1915	9237500	3	P70697	P70697	472
CTP synthase 1	Ctps1	14.7514	14.7525	13.997	-1.76198	-1.80188	-2.12526	14	14	14	29.6	29.6	29.6	66.682	0	53.335	32326000	51	P70698;P70303	P70698	473
T-complex protein 1 subunit eta	Cct7	20.2954	20.2706	20.3469	0.968592	0.961913	0.967133	18	18	18	44.9	44.9	44.9	59.652	0	135.53	201660000	68	P80313	P80313	474
T-complex protein 1 subunit beta	Cct2	20.5129	20.909	20.5714	1.07572	1.28168	1.07645	28	28	28	65.4	65.4	65.4	57.477	0	120.65	274260000	125	P80314	P80314	475
T-complex protein 1 subunit delta	Cct4	19.9908	19.9148	19.7268	0.81858	0.783692	0.665157	16	16	16	39.7	39.7	39.7	58.066	0	60.182	167800000	75	P80315	P80315	476
T-complex protein 1 subunit epsilon	Cct5	19.8008	19.6159	19.771	0.724985	0.634012	0.686678	13	13	13	30.3	30.3	30.3	59.623	0	84.981	111470000	52	P80316	P80316	477
T-complex protein 1 subunit zeta	Cct6a	19.5268	19.8846	19.679	0.590034	0.7686	0.641868	20	20	20	49.5	49.5	49.5	58.004	0	71.827	208240000	88	P80317;Q61390	P80317	478
T-complex protein 1 subunit gamma	Cct3	19.2834	19.4711	19.2725	0.470157	0.561496	0.443918	24	24	24	53.2	53.2	53.2	60.629	0	131.73	263030000	115	P80318	P80318	479
ADP-ribosylation factor 5	Arf5	19.3451	20.1131	19.5502	0.500534	0.88304	0.579153	9	3	3	67.8	31.1	31.1	20.529	0	27.116	41263000	12	P84084	P84084	481
Histone H3.2	H3c2	18.3758	18.6207	18.4739	0.0231271	0.135544	0.054984	4	4	1	40.4	40.4	23.5	15.388	0	25.023	22084000	15	P84228	P84228	484
Isochorismatase domain-containing protein 2A	Isoc2a	18.0824	17.8715	16.9521	-0.121373	-0.239721	-0.686138	2	2	2	21.4	21.4	21.4	22.417	0	8.8297	13066000	5	P85094	P85094	485
Cysteine and glycine-rich protein 1	Csrp1	18.6221	19.0906	17.9352	0.144455	0.370899	-0.207361	1	1	1	8.8	8.8	8.8	20.583	0	2.5581	14645000	6	P97315	P97315	486
Small ribosomal subunit protein eS1	Rps3a	18.5102	19.0466	18.4666	0.0893433	0.348874	0.0514431	11	11	11	38.3	38.3	38.3	29.885	0	50.993	79711000	67	P97351	P97351	487
Sodium/potassium-transporting ATPase subunit beta-3	Atp1b3	18.2774	17.5084	18.559	-0.0253027	-0.421556	0.0964426	2	2	2	11.2	11.2	11.2	31.775	0	5.0384	10365000	3	P97370	P97370	488
Proteasome activator complex subunit 1	Psme1	17.6995	17.5247	17.4645	-0.309937	-0.413424	-0.436584	1	1	1	7.6	7.6	7.6	28.673	0	10.207	5246400	3	P97371	P97371	489
Proteasome activator complex subunit 2	Psme2	19.027	19.0033	19.0387	0.343865	0.327174	0.330053	3	3	3	22.6	22.6	22.6	27.057	0	15.821	23301000	11	P97372	P97372	490
Small ribosomal subunit protein uS7;Small ribosomal subunit protein uS7, N-terminally processed	Rps5	19.7527	18.2812	18.3633	0.701326	-0.0344991	0.00111748	8	8	8	48.5	48.5	48.5	22.876	0	69.735	53244000	31	P97461	P97461	493
Fumarate hydratase, mitochondrial	Fh	20.3856	20.2774	20.8665	1.01306	0.965332	1.22018	7	7	7	28.2	28.2	28.2	54.356	0	57.354	94203000	16	P97807	P97807	495
Acidic leucine-rich nuclear phosphoprotein 32 family member E	Anp32e	17.1469	17.6254	17.6388	-0.58214	-0.362957	-0.351685	4	4	4	18.8	18.8	18.8	29.622	0	72.416	22323000	18	P97822	P97822	497
Tubulin beta-5 chain	Tubb5	22.4379	22.3981	22.9775	2.02385	2.02753	2.24824	27	6	5	78.8	19.6	16.2	49.67	0	137.31	660070000	139	P99024	P99024	500
Proteasome subunit beta type-4	Psmb4	19.6236	19.477	19.4605	0.63773	0.564453	0.535469	5	5	5	26.1	26.1	26.1	29.116	0	9.0745	49435000	9	P99026	P99026	501
Peroxiredoxin-5, mitochondrial	Prdx5	19.477	19.2448	19.6647	0.565524	0.448149	0.634929	6	6	6	38.6	38.6	38.6	21.897	0	42.077	73189000	13	P99029	P99029	503
Protein transport protein Sec23A	Sec23a	18.4559	18.4723	18.6691	0.0626013	0.0611984	0.150048	5	5	5	10.7	10.7	10.7	86.161	0	15.074	16798000	9	Q01405;Q9D662	Q01405	506
Ras suppressor protein 1	Rsu1	18.4482	19.1996	19.0104	0.0588163	0.425514	0.316273	7	7	7	43	43	43	31.55	0	38.457	49262000	16	Q01730	Q01730	507
Nucleoside diphosphate kinase B	Nme2	20.8715	20.9062	20.3059	1.25235	1.28029	0.947147	8	8	4	68.4	68.4	38.2	17.363	0	24.207	123420000	19	Q01768	Q01768	508
Transitional endoplasmic reticulum ATPase	Vcp	21.8524	21.5488	21.8862	1.73551	1.60211	1.71678	30	30	30	55.1	55.1	55.1	89.321	0	220.13	609590000	79	Q01853	Q01853	509
Ubiquitin-like modifier-activating enzyme 1	Uba1	21.6294	21.6026	21.9337	1.62567	1.62909	1.7399	23	23	23	40	40	40	117.81	0	197.48	350320000	76	Q02053;P31254	Q02053	510
Catenin beta-1	Ctnnb1	18.6381	19.4508	19.0239	0.152318	0.551312	0.322855	2	2	2	7.2	7.2	7.2	85.47	0	15.733	21788000	7	Q02248	Q02248	511
ATP synthase subunit alpha, mitochondrial	Atp5f1a	21.3489	21.394	20.2143	1.48752	1.52458	0.902561	12	12	12	28	28	28	59.752	0	100.99	165200000	47	Q03265	Q03265	513
Creatine kinase B-type	Ckb	21.71	21.6458	19.6516	1.66537	1.6507	0.628509	11	11	10	46.7	46.7	44.6	42.713	0	150.12	408920000	45	Q04447	Q04447	514
Fatty acid-binding protein 5	Fabp5	19.2539	18.0068	18.0937	0.455655	-0.171918	-0.130158	4	4	4	31.9	31.9	31.9	15.137	0	34.581	26599000	7	Q05816	Q05816	515
Annexin A7	Anxa7	18.0946	17.4476	17.6734	-0.115357	-0.452031	-0.334847	6	6	6	15.6	15.6	15.6	49.925	0	10.714	17877000	13	Q07076	Q07076	517
Short-chain specific acyl-CoA dehydrogenase, mitochondrial	Acads	18.1783	18.2067	18.7224	-0.0741308	-0.0718074	0.175993	1	1	1	4.9	4.9	4.9	44.889	0	3.3542	9250900	2	Q07417	Q07417	519
Apoptosis regulator BAX	Bax	17.1586	17.8736	17.0952	-0.576386	-0.238636	-0.616454	2	2	2	12.5	12.5	12.5	21.394	0	12.355	6313300	7	Q07813	Q07813	520
Calponin-2	Cnn2	18.3774	19.241	18.4315	0.0239209	0.446251	0.0343239	5	4	4	21	17.4	17.4	33.155	0	11.645	18115000	13	Q08093	Q08093	521
26S proteasome non-ATPase regulatory subunit 1	Psmd1	18.4291	18.4824	18.8316	0.0494172	0.0662473	0.229206	5	5	5	10.5	10.5	10.5	105.73	0	17.284	20760000	6	Q3TXS7	Q3TXS7	532
Extended synaptotagmin-1	Esyt1	17.5907	18.7563	17.7403	-0.363552	0.20344	-0.302272	4	4	4	6.7	6.7	6.7	121.55	0	26.979	24525000	15	Q3U7R1	Q3U7R1	533
F-box only protein 7	Fbxo7	16.1722	16.2626	16.0124	-1.0622	-1.04552	-1.14376	1	1	1	3.6	3.6	3.6	57.648	0	10.725	2840600	4	Q3U7U3	Q3U7U3	534
Poly(U)-binding-splicing factor PUF60	Puf60	16.5662	16.7361	17.0218	-0.868148	-0.808396	-0.652173	1	1	1	5.5	5.5	5.5	60.248	0.0020182	1.9192	3538100	5	Q3UEB3	Q3UEB3	537
FERM domain-containing protein 8	Frmd8	17.4988	17.3338	17.7506	-0.40881	-0.509038	-0.297253	1	1	1	6.7	6.7	6.7	51.827	0	7.8731	5128200	2	Q3UFK8	Q3UFK8	538
Haloacid dehalogenase-like hydrolase domain-containing protein 2	Hdhd2	19.5454	18.2179	19.0613	0.599222	-0.0662159	0.34103	1	1	1	13.5	13.5	13.5	28.73	0	2.5252	14584000	3	Q3UGR5	Q3UGR5	539
Methylcrotonoyl-CoA carboxylase beta chain, mitochondrial	Mccc2	15.3421	14.9106	14.578	-1.47107	-1.72269	-1.8423	1	1	1	3	3	3	61.378	0	3.4727	875100	1	Q3ULD5	Q3ULD5	543
Glycerol-3-phosphate dehydrogenase 1-like protein	Gpd1l	20.1217	20.0498	20.0451	0.883079	0.851324	0.820176	2	2	2	11.4	11.4	11.4	38.225	0	9.0477	33635000	4	Q3ULJ0	Q3ULJ0	544
Protein phosphatase 1 regulatory subunit 7	Ppp1r7	17.2652	17.685	17.8877	-0.523879	-0.3331	-0.230471	1	1	1	5	5	5	41.291	0	69.986	5477800	2	Q3UM45	Q3UM45	545
ATPase family gene 2 protein homolog A;Katanin p60 ATPase-containing subunit A-like 2	Afg2a;Katnal2	19.1616	18.6145	18.6016	0.4102	0.132455	0.117199	1	1	1	1.3	1.3	1.3	97.255	0.0010309	2.0854	12506000	3	Q3UMC0;Q9D3R6	Q3UMC0;Q9D3R6	546
Keratin, type II cytoskeletal 2 oral	Krt76	18.2913	18.9404	18.6894	-0.0184918	0.295681	0.159923	6	1	1	7.2	1.5	1.5	62.844	0	8.3408	125320000	15	Q3UV17	Q3UV17	549
Monofunctional C1-tetrahydrofolate synthase, mitochondrial	Mthfd1l	14.7935	14.3851	14.3573	-1.74129	-1.98591	-1.94981	1	1	1	2	2	2	105.73	0	2.7544	638430	2	Q3V3R1	Q3V3R1	553
Actin filament-associated protein 1-like 2	Afap1l2	16.7064	16.9769	16.3847	-0.799075	-0.687779	-0.962453	1	1	1	1.7	1.7	1.7	92.174	0	23.178	2899200	3	Q5DTU0	Q5DTU0	557
Rho GTPase-activating protein 1	Arhgap1	17.4933	17.4548	17.0829	-0.411539	-0.448401	-0.622452	5	5	5	11.8	11.8	11.8	50.41	0	10.804	16315000	11	Q5FWK3	Q5FWK3	558
D-ribitol-5-phosphate cytidylyltransferase	Crppa	15.0094	14.7171	14.5748	-1.63491	-1.81961	-1.84389	1	1	1	6.9	6.9	6.9	49.135	0	2.7614	760730	1	Q5RJG7	Q5RJG7	559
TOM1-like protein 2	Tom1l2	17.3459	16.6183	16.9532	-0.484141	-0.867404	-0.685585	1	1	1	2.6	2.6	2.6	55.662	0	5.3008	3552900	3	Q5SRX1	Q5SRX1	561
Coatomer subunit delta	Arcn1	18.1193	18.4101	18.0875	-0.1032	0.0300778	-0.133204	3	3	3	6.7	6.7	6.7	57.229	0	16.978	22230000	9	Q5XJY5	Q5XJY5	563
2-oxoglutarate dehydrogenase complex component E1	Ogdh	14.3397	14.1634	14.1119	-1.96477	-2.09695	-2.06932	1	1	1	1.2	1.2	1.2	116.45	0	3.4248	571890	6	Q60597	Q60597	565
Heterogeneous nuclear ribonucleoprotein D0	Hnrnpd	18.4264	18.4935	18.1502	0.0480663	0.0718483	-0.102673	4	4	4	13.8	13.8	13.8	38.354	0	10.498	10344000	18	Q60668;Q9Z130	Q60668	566
Proteasome subunit beta type-6	Psmb6	19.6186	20.7172	20.733	0.635271	1.18563	1.15515	4	4	4	29.4	29.4	29.4	25.378	0	12.324	70281000	10	Q60692	Q60692	567
Prolyl 4-hydroxylase subunit alpha-1	P4ha1	18.6415	18.255	18.5068	0.153989	-0.0476386	0.0709913	2	2	2	5.6	5.6	5.6	60.909	0	9.1329	11677000	4	Q60715	Q60715	568
KH domain-containing, RNA-binding, signal transduction-associated protein 1	Khdrbs1	11.9011	12.1338	12.04	-3.1659	-3.11354	-3.07829	6	6	6	18.5	18.5	18.5	48.37	0	21.814	27283000	28	Q60749	Q60749	569
Serpin B6	Serpinb6	18.0762	19.3601	18.002	-0.1244	0.505878	-0.174849	7	7	7	25.9	25.9	25.9	42.598	0	30.956	30432000	15	Q60854	Q60854	572
Stress-induced-phosphoprotein 1	Stip1	18.9318	17.6608	19.0067	0.296977	-0.345237	0.314461	2	2	2	3.9	3.9	3.9	62.581	0	3.642	13736000	5	Q60864	Q60864	573
Receptor expression-enhancing protein 5	Reep5	20.7848	20.4101	20.2455	1.20968	1.03177	0.917759	2	2	2	10.3	10.3	10.3	21.05	0	27.11	46861000	5	Q60870	Q60870	575
Importin subunit alpha-5	Kpna1	12.2025	10.7916	10.6213	-3.01741	-3.78579	-3.76921	33	33	25	47.6	47.6	36.2	60.182	0	323.31	3648600000	692	Q60960	Q60960	579
Bifunctional 3-phosphoadenosine 5-phosphosulfate synthase 1;Sulfate adenylyltransferase;Adenylyl-sulfate kinase	Papss1	18.4782	18.4936	18.8127	0.0736021	0.0718684	0.219974	2	2	2	6.7	6.7	6.7	70.793	0	7.4079	14070000	3	Q60967	Q60967	580
Histone-binding protein RBBP4	Rbbp4	16.1453	16.9904	16.688	-1.07548	-0.681033	-0.814757	8	8	4	24.9	24.9	16.2	47.655	0	41.887	27906000	21	Q60972	Q60972	581
Histone-binding protein RBBP7	Rbbp7	15.7475	16.0081	16.1178	-1.27137	-1.17299	-1.09241	8	4	4	31.8	23.1	23.1	47.789	0	9.0923	17019000	12	Q60973	Q60973	582
Asparagine synthetase [glutamine-hydrolyzing]	Asns	15.7945	15.6659	15.8884	-1.24824	-1.34439	-1.20415	3	3	3	6.1	6.1	6.1	64.282	0	11.458	6592000	10	Q61024	Q61024	583
Microtubule-associated protein RP/EB family member 1	Mapre1	16.9589	16.7086	17.0014	-0.674734	-0.822162	-0.662117	2	2	2	15.7	15.7	15.7	30.016	0	3.5884	4839200	2	Q61166	Q61166	586
Peroxiredoxin-2	Prdx2	21.2334	21.9123	21.8714	1.43063	1.7842	1.70955	12	12	12	73.7	73.7	73.7	21.778	0	61.389	467390000	55	Q61171	Q61171	587
Plastin-2	Lcp1	17.4257	17.8632	18.1968	-0.444812	-0.24386	-0.0799549	3	2	2	7.3	5.9	5.9	70.148	0	12.936	11874000	5	Q61233	Q61233	590
Protein farnesyltransferase/geranylgeranyltransferase type-1 subunit alpha	Fnta	17.6631	18.1652	18.2447	-0.327888	-0.092621	-0.0566355	1	1	1	4.8	4.8	4.8	44.013	0	23.435	7286500	3	Q61239	Q61239	591
Hydroxyacyl-coenzyme A dehydrogenase, mitochondrial	Hadh	20.3079	20.222	20.3933	0.97475	0.937571	0.989735	5	5	5	34.4	34.4	34.4	34.463	0	32.057	88168000	18	Q61425	Q61425	593
Fascin	Fscn1	19.7668	20	19.8254	0.708265	0.8264	0.713186	11	11	11	24.5	24.5	24.5	54.507	0	30.657	120760000	32	Q61553	Q61553	596
Peptidyl-prolyl cis-trans isomerase FKBP10	Fkbp10	18.1668	18.444	18.1735	-0.0797825	0.0470529	-0.091317	1	1	1	4.3	4.3	4.3	64.697	0	3.0126	8520000	3	Q61576	Q61576	597
Rab GDP dissociation inhibitor beta	Gdi2	21.0066	20.6902	20.8565	1.31891	1.17209	1.21531	15	15	12	44.5	44.5	36.2	50.537	0	107.85	315150000	43	Q61598	Q61598	598
Probable ATP-dependent RNA helicase DDX5	Ddx5	13.0074	13.604	14.6718	-2.62096	-2.37716	-1.79663	14	13	13	24.8	23	23	69.289	0	46.678	31921000	33	Q61656;Q501J6	Q61656	601
Integrin alpha-6;Integrin alpha-6 heavy chain;Integrin alpha-6 light chain;Processed integrin alpha-6	Itga6	18.1381	17.8124	18.2351	-0.093952	-0.269306	-0.0613105	3	3	3	3.1	3.1	3.1	122.16	0	7.2825	13637000	6	Q61739	Q61739	602
D-3-phosphoglycerate dehydrogenase	Phgdh	20.7551	20.3956	20.4911	1.19502	1.02453	1.03737	16	16	16	42.2	42.2	42.2	56.585	0	182.71	356310000	130	Q61753	Q61753	603
Kinesin-1 heavy chain;Kinesin heavy chain isoform 5A;Kinesin heavy chain isoform 5C	Kif5b;Kif5a;Kif5c	18.7019	17.8011	17.5975	0.183749	-0.274979	-0.371834	6	6	6	9	9	9	109.55	0	14.006	21985000	14	Q61768;P33175;P28738	Q61768;P33175;P28738	604
DNA replication licensing factor MCM7	Mcm7	16.9159	16.6253	16.9373	-0.695908	-0.863893	-0.693323	1	1	1	2.6	2.6	2.6	81.21	0	2.6617	5438600	2	Q61881	Q61881	605
Poly(rC)-binding protein 2	Pcbp2	19.7152	19.6798	19.6816	0.682853	0.666001	0.643147	10	7	5	43.4	32.6	25.4	38.221	0	57.217	115740000	48	Q61990	Q61990	606
Astrocytic phosphoprotein PEA-15	Pea15	15.9143	15.6888	15.8607	-1.18925	-1.33293	-1.21765	2	2	2	26.2	26.2	26.2	15.054	0	4.6555	1565400	1	Q62048	Q62048	607
ATP-dependent RNA helicase DDX3X;Putative ATP-dependent RNA helicase Pl10;ATP-dependent RNA helicase DDX3Y	Ddx3x;D1Pas1;Ddx3y	17.2073	17.0214	17.2202	-0.552366	-0.665495	-0.555543	17	17	16	32.5	32.5	30.8	73.101	0	94.521	55946000	67	Q62167;P16381;Q62095;Q61496	Q62167;P16381;Q62095	608
Dihydropyrimidinase-related protein 3	Dpysl3	20.3385	20.265	20.4961	0.989861	0.959108	1.03979	17	14	13	48.4	40.9	39.6	61.936	0	82.132	178120000	32	Q62188	Q62188	609
Transcription intermediary factor 1-beta	Trim28	15.7886	17.2473	15.8463	-1.25116	-0.552347	-1.22467	12	12	12	22.9	22.9	22.9	88.846	0	44.029	18572000	21	Q62318	Q62318	610
Endophilin-A2	Sh3gl1	17.2012	17.0592	18.7923	-0.555378	-0.646571	0.210031	2	2	2	12.8	12.8	12.8	41.518	0	12.649	8458800	2	Q62419	Q62419	613
Protein NDRG1	Ndrg1	19.9908	20.0666	19.6525	0.81858	0.85973	0.628969	8	8	8	39.3	39.3	39.3	43.008	0	38.352	105660000	17	Q62433	Q62433	615
Synaptic vesicle membrane protein VAT-1 homolog	Vat1	18.0832	17.7805	18.5221	-0.120964	-0.285271	0.0784586	3	3	3	10.1	10.1	10.1	43.096	0	36.017	23847000	6	Q62465	Q62465	616
Mitogen-activated protein kinase 3	Mapk3	19.1764	19.1016	19.4424	0.417482	0.376392	0.526639	6	6	3	31.1	31.1	18.2	43.066	0	20.825	52061000	17	Q63844	Q63844	617
Dual specificity mitogen-activated protein kinase kinase 2	Map2k2	17.4107	17.5526	17.3982	-0.452195	-0.39942	-0.468899	8	8	6	29.2	29.2	23.9	44.402	0	14.681	19163000	20	Q63932	Q63932	618
Amine oxidase [flavin-containing] A	Maoa	16.0943	15.5517	16.3367	-1.10058	-1.40162	-0.985838	1	1	1	3.8	3.8	3.8	59.601	0	2.7078	1802500	2	Q64133	Q64133	620
Transcription factor BTF3	Btf3	18.7419	18.6275	18.5729	0.203438	0.138924	0.103196	1	1	1	10.8	10.8	10.8	22.031	0	3.5338	11108000	3	Q64152	Q64152	621
2-hydroxyacylsphingosine 1-beta-galactosyltransferase	Ugt8	20.5722	20.3032	20.6082	1.10494	0.978237	1.09439	6	6	6	16.5	16.5	16.5	61.248	0	18.615	83929000	12	Q64676	Q64676	627
Vinculin	Vcl	19.0253	19.4791	19.0267	0.343053	0.565502	0.324211	10	10	10	14	14	14	116.72	0	29.957	84363000	31	Q64727	Q64727	628
Trifunctional purine biosynthetic protein adenosine-3;Phosphoribosylamine--glycine ligase;Phosphoribosylformylglycinamidine cyclo-ligase;Phosphoribosylglycinamide formyltransferase	Gart	17.327	16.9287	17.8289	-0.493415	-0.711931	-0.25915	3	3	3	4.4	4.4	4.4	107.5	0	8.9382	10426000	4	Q64737	Q64737	629
Clathrin heavy chain 1	Cltc	17.1255	17.4403	17.4889	-0.592697	-0.455678	-0.42472	2	2	2	2.4	2.4	2.4	191.55	0	9.7573	8450700	3	Q68FD5	Q68FD5	630
Methionine--tRNA ligase, cytoplasmic	Mars1	17.0381	17.1154	16.9597	-0.635719	-0.618395	-0.682436	1	1	1	3.1	3.1	3.1	101.43	0	6.2806	3637800	2	Q68FL6	Q68FL6	631
TOG array regulator of axonemal microtubules protein 1	Togaram1	16.6559	16.6454	16.8618	-0.823958	-0.853814	-0.730098	1	1	1	0.6	0.6	0.6	194.91	0.0048591	1.4925	2917200	1	Q6A070	Q6A070	632
Sorcin	Sri	17.3106	18.0793	17.3459	-0.501499	-0.135617	-0.494371	1	1	1	5.6	5.6	5.6	21.627	0	2.4681	5458200	2	Q6P069	Q6P069	637
Xaa-Pro aminopeptidase 1	Xpnpep1	14.3322	15.1826	14.6575	-1.96848	-1.58649	-1.80358	1	1	1	2.9	2.9	2.9	69.59	0	2.6609	750960	1	Q6P1B1	Q6P1B1	638
Serine/threonine-protein phosphatase 2A 55 kDa regulatory subunit B alpha isoform;Serine/threonine-protein phosphatase 2A 55 kDa regulatory subunit B beta isoform;Serine/threonine-protein phosphatase 2A 55 kDa regulatory subunit B delta isoform	Ppp2r2a;Ppp2r2b;Ppp2r2d	18.3627	18.3438	18.4493	0.0166845	-0.00313876	0.042995	1	1	1	3.1	3.1	3.1	51.691	0	15.865	9242500	3	Q6P1F6;Q6ZWR4;Q925E7	Q6P1F6;Q6ZWR4;Q925E7	639
Transportin-3	Tnpo3	16.5691	16.7545	16.6427	-0.866728	-0.799186	-0.836793	2	2	2	4.9	4.9	4.9	104.17	0	3.5727	4187600	3	Q6P2B1	Q6P2B1	640
UDP-glucose:glycoprotein glucosyltransferase 1	Uggt1	16.9911	16.9099	16.8114	-0.658848	-0.721317	-0.75465	3	3	3	3.9	3.9	3.9	176.43	0	26.037	5045000	6	Q6P5E4	Q6P5E4	643
Exportin-1	Xpo1	18.3248	17.683	18.8268	-0.00196145	-0.334128	0.226837	6	6	6	9.2	9.2	9.2	123.09	0	22.09	25305000	16	Q6P5F9	Q6P5F9	644
KN motif and ankyrin repeat domain-containing protein 4	Kank4	17.0725	17.0577	16.7293	-0.618763	-0.647312	-0.794619	1	1	1	2.9	2.9	2.9	110.4	0	5.8454	3452700	3	Q6P9J5	Q6P9J5	645
Serine/threonine-protein kinase OSR1	Oxsr1	17.4284	17.4157	17.4203	-0.44348	-0.468012	-0.458121	4	4	4	10.6	10.6	10.6	58.213	0	13.177	17440000	12	Q6P9R2	Q6P9R2	646
Ras-related protein Rab-35	Rab35	14.676	14.7458	14.9338	-1.79916	-1.80527	-1.66903	1	1	1	9	9	9	23.025	0	2.6959	763300	1	Q6PHN9	Q6PHN9	651
Cullin-associated NEDD8-dissociated protein 1	Cand1	18.3663	18.1178	18.1294	0.0184741	-0.116361	-0.112768	18	18	18	23.5	23.5	23.5	136.33	0	101.55	81509000	63	Q6ZQ38	Q6ZQ38	654
Small ribosomal subunit protein uS4	Rps9	19.5109	18.3869	18.5909	0.58222	0.0184296	0.111969	11	11	11	46.9	46.9	46.9	22.591	0	20.267	46263000	36	Q6ZWN5	Q6ZWN5	657
Small ribosomal subunit protein eS27-like;Small ribosomal subunit protein eS27	Rps27l;Rps27	16.8381	17.6384	17.3531	-0.734218	-0.356447	-0.490836	1	1	1	9.5	9.5	9.5	9.4771	0.0091996	1.1459	10076000	7	Q6ZWY3;Q6ZWU9	Q6ZWY3;Q6ZWU9	658
Eukaryotic translation initiation factor 2 subunit 1	Eif2s1	17.2339	17.3595	17.2097	-0.539293	-0.496162	-0.560668	4	4	4	17.5	17.5	17.5	36.108	0	19.817	15720000	16	Q6ZWX6	Q6ZWX6	661
Serine/threonine-protein phosphatase 2A 65 kDa regulatory subunit A alpha isoform	Ppp2r1a	21.4556	21.3276	21.5665	1.54004	1.49134	1.5611	14	14	14	35	35	35	65.322	0	110	250180000	54	Q76MZ3;Q7TNP2	Q76MZ3	664
Nucleosome assembly protein 1-like 4	Nap1l4	17.9304	17.5655	18.0808	-0.196254	-0.392947	-0.136465	2	1	1	6.7	4	4	42.679	0	2.7774	6479000	3	Q78ZA7	Q78ZA7	665
Phosphatidylinositol-binding clathrin assembly protein	Picalm	18.2836	18.1356	18.3138	-0.0222899	-0.107424	-0.0230017	3	3	3	8.9	8.9	8.9	71.543	0	12.228	19394000	11	Q7M6Y3;Q61548	Q7M6Y3	667
Heterogeneous nuclear ribonucleoprotein Q	Syncrip	17.4666	18.4138	18.1025	-0.424677	0.0319006	-0.125876	8	8	8	17.5	17.5	17.5	69.632	0	45.465	34569000	29	Q7TMK9	Q7TMK9	669
Tubulin beta-2A chain	Tubb2a	17.4332	18.4455	21.377	-0.441107	0.0477819	1.46878	26	1	1	69.9	2.7	2.7	49.906	0.0010288	2.0815	29080000	1	Q7TMM9	Q7TMM9	670
Alpha-actinin-1;Alpha-actinin-4	Actn1;Actn4	17.4481	17.9575	17.6112	-0.433798	-0.196644	-0.365135	5	5	5	6.7	6.7	6.7	103.07	0	30.162	14686000	21	Q7TPR4;P57780;Q9JI91;O88990	Q7TPR4;P57780	673
Ubiquitin thioesterase OTUB1	Otub1	18.7278	18.8676	18.66	0.196532	0.259182	0.145635	6	6	6	28.4	28.4	28.4	31.27	0	26.719	48663000	16	Q7TQI3	Q7TQI3	675
Microtubule-associated protein 6	Map6	14.6499	14.6266	14.3481	-1.81198	-1.86498	-1.95427	1	1	1	2.4	2.4	2.4	96.449	0.01	1.0958	647670	1	Q7TSJ2	Q7TSJ2	676
Synaptic vesicle membrane protein VAT-1 homolog-like	Vat1l	19.5769	19.2293	19.5471	0.614745	0.440361	0.577623	6	6	6	25.4	25.4	25.4	45.817	0	44.885	55700000	12	Q80TB8	Q80TB8	677
Disheveled-associated activator of morphogenesis 2	Daam2	18.9697	18.4298	18.2265	0.315657	0.0399253	-0.0655127	1	1	1	0.8	0.8	0.8	128.37	0.0039139	1.5369	14106000	2	Q80U19	Q80U19	680
N-alpha-acetyltransferase 15, NatA auxiliary subunit	Naa15	17.079	16.9349	16.2951	-0.615574	-0.70881	-1.00607	1	1	1	2.4	2.4	2.4	100.96	0	2.984	3110400	3	Q80UM3	Q80UM3	682
D-beta-hydroxybutyrate dehydrogenase, mitochondrial	Bdh1	19.304	19.7473	19.4786	0.480295	0.699802	0.544266	2	2	2	9	9	9	38.299	0	9.7185	22676000	3	Q80XN0	Q80XN0	684
Elongation factor Tu, mitochondrial	Tufm	19.233	19.0729	18.9742	0.445363	0.362044	0.298611	3	3	3	10.6	10.6	10.6	49.508	0	2.6675	21778000	6	Q8BFR5	Q8BFR5	687
Transportin-1	Tnpo1	17.5331	17.0956	17.1834	-0.391901	-0.628335	-0.573485	5	5	3	7.6	7.6	5.5	102.36	0	8.2118	12429000	9	Q8BFY9	Q8BFY9	688
Heterogeneous nuclear ribonucleoprotein A3	Hnrnpa3	16.8768	16.4634	15.2767	-0.715189	-0.944967	-1.50206	6	6	6	23	23	23	39.652	0	12.01	31633000	24	Q8BG05	Q8BG05	690
26S proteasome non-ATPase regulatory subunit 11	Psmd11	17.8109	17.7285	18.256	-0.255092	-0.311347	-0.0511374	5	5	5	14.5	14.5	14.5	47.436	0	32.218	16888000	15	Q8BG32	Q8BG32	691
Enolase-phosphatase E1	Enoph1	16.8747	17.5759	16.5877	-0.716193	-0.38775	-0.863575	1	1	1	10.5	10.5	10.5	28.6	0	4.1356	4068200	4	Q8BGB7	Q8BGB7	692
Prostaglandin reductase-3	Ptgr3	15.3725	16.6367	16.4118	-1.45611	-0.858198	-0.949251	2	2	2	12.5	12.5	12.5	40.528	0	6.0265	3152700	4	Q8BGC4	Q8BGC4	693
Eukaryotic translation initiation factor 4B	Eif4b	14.5389	14.8256	14.4445	-1.86669	-1.76529	-1.90733	2	2	2	4.3	4.3	4.3	68.839	0	16.931	676730	4	Q8BGD9	Q8BGD9	694
Alanine--tRNA ligase, cytoplasmic	Aars1	18.7746	18.1129	18.3165	0.219543	-0.118779	-0.0216669	1	1	1	2	2	2	106.91	0	3.0136	9546500	3	Q8BGQ7	Q8BGQ7	695
Electrogenic aspartate/glutamate antiporter SLC25A12, mitochondrial	Slc25a12	15.4756	15.5641	15.4486	-1.40529	-1.39539	-1.41832	1	1	1	2.5	2.5	2.5	74.569	0	4.5374	1248500	1	Q8BH59	Q8BH59	697
Atlastin-1	Atl1	18.1772	18.0217	18.2345	-0.0746578	-0.164468	-0.0615836	2	2	2	7.9	7.9	7.9	63.377	0	8.5019	9263200	4	Q8BH66	Q8BH66	698
Neutral alpha-glucosidase AB	Ganab	20.3974	20.2617	20.5354	1.01884	0.957443	1.05891	11	11	11	21.9	21.9	21.9	106.91	0	32.743	138800000	25	Q8BHN3	Q8BHN3	700
Catechol O-methyltransferase domain-containing protein 1	Comtd1	15.1581	15.0318	14.8649	-1.56171	-1.66202	-1.70261	1	1	1	9.9	9.9	9.9	28.96	0	4.602	900450	4	Q8BIG7	Q8BIG7	702
Isoleucine--tRNA ligase, mitochondrial	Iars2	17.3856	17.154	17.1892	-0.464577	-0.599063	-0.570659	3	3	3	6.9	6.9	6.9	112.8	0	20.813	11425000	8	Q8BIJ6	Q8BIJ6	703
Small glutamine-rich tetratricopeptide repeat-containing protein alpha	Sgta	14.9366	14.9243	14.9038	-1.67077	-1.71585	-1.68366	1	1	1	3.5	3.5	3.5	34.322	0	3.8949	838010	3	Q8BJU0	Q8BJU0	705
26S proteasome non-ATPase regulatory subunit 5	Psmd5	18.6491	17.9141	17.7662	0.157767	-0.218373	-0.28968	7	7	7	18.5	18.5	18.5	55.971	0	17.985	19194000	18	Q8BJY1	Q8BJY1	706
Activator of 90 kDa heat shock protein ATPase homolog 1	Ahsa1	19.2022	18.9158	19.3258	0.430153	0.283354	0.469881	4	4	4	15.1	15.1	15.1	38.117	0	13.27	21163000	12	Q8BK64	Q8BK64	707
Importin-5	Ipo5	19.4625	19.3747	19.3715	0.558399	0.513207	0.492106	13	13	13	18.8	18.8	18.8	123.59	0	64.218	45509000	40	Q8BKC5	Q8BKC5	708
Neutral cholesterol ester hydrolase 1	Nceh1	18.0496	18.5096	18.6079	-0.137531	0.0798702	0.120248	1	1	1	6.9	6.9	6.9	45.739	0	6.7943	9368100	3	Q8BLF1	Q8BLF1	712
PI-PLC X domain-containing protein 3	Plcxd3	15.6169	15.5423	15.4576	-1.3357	-1.40632	-1.41393	1	1	1	8.7	8.7	8.7	36.313	0	3.6395	1288900	2	Q8BLJ3	Q8BLJ3	713
Signal recognition particle subunit SRP68	Srp68	15.6618	14.5056	14.8492	-1.31361	-1.92558	-1.71024	1	1	1	2.1	2.1	2.1	70.573	0.0074627	1.2406	1520000	4	Q8BMA6	Q8BMA6	714
Dihydrolipoyllysine-residue acetyltransferase component of pyruvate dehydrogenase complex, mitochondrial	Dlat	17.8851	18.518	17.7537	-0.218562	0.0840985	-0.295757	2	2	2	5.1	5.1	5.1	67.941	0	7.7924	14486000	4	Q8BMF4	Q8BMF4	715
Cytoskeleton-associated protein 4	Ckap4	17.2917	17.9362	17.9103	-0.510828	-0.207283	-0.219491	13	13	13	31.7	31.7	31.7	63.691	0	108.9	30756000	36	Q8BMK4	Q8BMK4	716
Trifunctional enzyme subunit alpha, mitochondrial;Long-chain enoyl-CoA hydratase;Long chain 3-hydroxyacyl-CoA dehydrogenase	Hadha	20.2856	22.694	20.4458	0.963771	2.1757	1.01528	14	14	14	29.8	29.8	29.8	82.669	0	179	219910000	39	Q8BMS1	Q8BMS1	717
Asparagine--tRNA ligase, cytoplasmic	Nars1	17.5042	17.3474	17.685	-0.406167	-0.502202	-0.329224	1	1	1	1.4	1.4	1.4	64.279	0	2.9537	5062800	3	Q8BP47	Q8BP47	719
Large ribosomal subunit protein eL24	Rpl24	16.0714	15.5217	16.0053	-1.11188	-1.41664	-1.14722	4	4	4	24.2	24.2	24.2	17.779	0	26.258	19343000	25	Q8BP67	Q8BP67	720
Copine-3;Copine-5;Copine-6;Copine-9;Copine-4;Copine-2;Copine-7;Copine-8	Cpne3;Cpne5;Cpne6;Cpne9;Cpne4;Cpne2;Cpne7;Cpne8	18.3233	18.9217	18.3744	-0.00271958	0.286299	0.00653469	2	2	2	6	6	6	59.584	0	20.247	12848000	4	Q8BT60;Q8JZW4;Q9Z140;Q1RLL3;Q8BLR2;P59108;Q0VE82;Q9DC53	Q8BT60;Q8JZW4;Q9Z140;Q1RLL3;Q8BLR2;P59108;Q0VE82;Q9DC53	724
Filamin-A	Flna	14.2255	14.3159	14.6514	-2.02102	-2.02057	-1.80657	12	12	10	5.9	5.9	5.1	281.22	0	21.716	9010200	24	Q8BTM8;Q80X90	Q8BTM8	725
COP9 signalosome complex subunit 7b	Cops7b	16.5054	16.1703	16.4362	-0.898114	-1.09177	-0.937392	1	1	1	6.8	6.8	6.8	29.689	0	2.6882	2298900	2	Q8BV13	Q8BV13	728
V-type proton ATPase subunit H	Atp6v1h	18.0951	17.8361	18.1473	-0.115102	-0.257412	-0.104051	3	3	3	12.4	12.4	12.4	55.854	0	3.0817	12611000	2	Q8BVE3	Q8BVE3	729
3-ketoacyl-CoA thiolase, mitochondrial	Acaa2	19.7597	19.5992	19.1593	0.704768	0.625636	0.388756	6	6	6	21.2	21.2	21.2	41.829	0	28.14	51958000	15	Q8BWT1	Q8BWT1	731
Eukaryotic peptide chain release factor subunit 1	Etf1	15.8198	16.3287	16.0819	-1.23577	-1.01245	-1.10991	6	6	6	18.3	18.3	18.3	49.03	0	18.714	13892000	17	Q8BWY3	Q8BWY3	732
GPI transamidase component PIG-T	Pigt	15.8895	16.0677	15.7193	-1.20145	-1.14314	-1.28651	1	1	1	2.6	2.6	2.6	65.704	0	2.5919	1651800	3	Q8BXQ2	Q8BXQ2	733
Copine-1	Cpne1	16.3454	16.0492	16.3467	-0.976898	-1.15244	-0.980965	1	1	1	1.7	1.7	1.7	58.886	0.003	1.778	2264600	1	Q8C166	Q8C166	737
Thimet oligopeptidase	Thop1	18.0824	17.8255	18.3243	-0.121348	-0.262743	-0.0178455	2	2	2	3.8	3.8	3.8	78.025	0.0029674	1.6336	7516600	2	Q8C1A5	Q8C1A5	738
Septin-11	Septin11	17.0895	17.4565	16.9499	-0.610409	-0.447558	-0.687192	1	1	1	2.6	2.6	2.6	49.694	0	9.0515	4020200	1	Q8C1B7	Q8C1B7	739
Vacuolar protein sorting-associated protein 52 homolog	Vps52	15.8562	16.6102	15.9698	-1.21783	-0.871437	-1.1645	1	1	1	3.7	3.7	3.7	82.043	0	6.0369	2012200	3	Q8C754	Q8C754	742
Prenylcysteine oxidase-like	Pcyox1l	16.3981	16.5227	16.2916	-0.950948	-0.915293	-1.0078	1	1	1	5.7	5.7	5.7	54.874	0	5.596	2347100	1	Q8C7K6	Q8C7K6	743
Acetyl-CoA acetyltransferase, cytosolic	Acat2	19.6559	19.654	19.2756	0.653656	0.653084	0.445414	6	6	6	23.9	23.9	23.9	41.297	0	19.105	62554000	21	Q8CAY6	Q8CAY6	745
Bifunctional glutamate/proline--tRNA ligase;Glutamate--tRNA ligase;Proline--tRNA ligase	Eprs1	17.4121	17.5414	17.3171	-0.451502	-0.405042	-0.508386	2	2	2	1.7	1.7	1.7	170.08	0	2.5511	8558800	2	Q8CGC7	Q8CGC7	747
PDZ and LIM domain protein 5	Pdlim5	15.0335	15.7443	15.5364	-1.62307	-1.30517	-1.37556	11	11	11	23	23	23	63.299	0	26.131	21165000	29	Q8CI51	Q8CI51	751
Glycogen phosphorylase, brain form	Pygb	19.3213	19.0956	20.2398	0.488819	0.373393	0.914984	12	12	8	19.9	19.9	12.7	96.729	0	41.857	104270000	29	Q8CI94;Q9ET01	Q8CI94	752
Fermitin family homolog 2	Fermt2	18.6434	18.561	18.7437	0.154944	0.105642	0.186376	3	3	3	6.5	6.5	6.5	77.8	0	21.735	22739000	9	Q8CIB5	Q8CIB5	753
Coatomer subunit alpha;Xenin;Proxenin	Copa	15.6612	16.0523	16.2433	-1.3139	-1.15088	-1.0313	32	32	32	38.5	38.5	38.5	138.43	0	189.78	109690000	147	Q8CIE6	Q8CIE6	754
Serine/threonine-protein kinase PAK 2;PAK-2p27;PAK-2p34	Pak2	16.2258	16.1176	16.3992	-1.03581	-1.11819	-0.955402	4	4	4	11.8	11.8	11.8	57.93	0	5.1474	3136100	5	Q8CIN4	Q8CIN4	755
Hydroxymethylglutaryl-CoA synthase, cytoplasmic	Hmgcs1	21.1203	21.0873	21.2185	1.3749	1.37095	1.39158	20	20	20	59	59	59	57.568	0	241.41	468940000	68	Q8JZK9	Q8JZK9	756
Complex I assembly factor ACAD9, mitochondrial	Acad9	16.5331	16.5389	16.2536	-0.884466	-0.907165	-1.02631	1	1	1	4	4	4	68.721	0	2.8822	2417300	3	Q8JZN5	Q8JZN5	757
Lanosterol 14-alpha demethylase	Cyp51a1	19.8049	19.8296	20.0833	0.727037	0.741019	0.838761	5	5	5	15.5	15.5	15.5	56.775	0	90.19	75389000	20	Q8K0C4	Q8K0C4	758
Reticulon-1	Rtn1	19.9893	19.5367	19.4593	0.817829	0.594344	0.534894	2	2	2	2.2	2.2	2.2	83.571	0	3.4418	41770000	7	Q8K0T0	Q8K0T0	759
Heat shock 70 kDa protein 12A	Hspa12a	19.0844	19.0925	19.1475	0.372134	0.371869	0.383033	10	10	10	20.6	20.6	20.6	74.87	0	37.37	55007000	20	Q8K0U4	Q8K0U4	760
Dynamin-1-like protein	Dnm1l	18.8916	17.9669	19.2259	0.277195	-0.191918	0.421188	5	5	5	12.2	12.2	12.2	81.824	0	60.532	28273000	8	Q8K1M6	Q8K1M6	762
Succinate dehydrogenase [ubiquinone] flavoprotein subunit, mitochondrial	Sdha	18.4951	19.0172	19.2017	0.0819198	0.334153	0.409448	2	2	2	3.8	3.8	3.8	72.585	0	12.283	18133000	3	Q8K2B3	Q8K2B3	765
Protein farnesyltransferase subunit beta	Fntb	18.8107	18.5721	18.9473	0.237335	0.111207	0.285542	1	1	1	4.3	4.3	4.3	48.819	0	2.8002	12179000	2	Q8K2I1	Q8K2I1	766
BRO1 domain-containing protein BROX	Brox	15.2883	15.4682	15.2081	-1.49755	-1.44343	-1.53546	1	1	1	6.1	6.1	6.1	46.201	0	5.8642	1109400	2	Q8K2Q7	Q8K2Q7	767
Importin-11	Ipo11	17.0996	16.2401	16.2361	-0.605434	-1.05682	-1.03484	2	2	2	5.8	5.8	5.8	112.41	0	28.938	2667500	3	Q8K2V6	Q8K2V6	768
NAD(P)H-hydrate epimerase	Naxe	14.9784	16.2866	16.4232	-1.65018	-1.03351	-0.943704	1	1	1	10.6	10.6	10.6	30.972	0.0029791	1.6795	1789200	3	Q8K4Z3	Q8K4Z3	774
Acetyl-CoA acetyltransferase, mitochondrial	Acat1	20.6727	20.6244	20.3483	1.15445	1.1391	0.967818	10	10	10	39.4	39.4	39.4	44.816	0	123.7	184660000	31	Q8QZT1	Q8QZT1	776
Eukaryotic translation initiation factor 3 subunit L	Eif3l	17.7163	17.4075	18.2227	-0.301705	-0.472115	-0.0673705	3	3	3	9	9	9	66.612	0	8.0157	12487000	4	Q8QZY1	Q8QZY1	778
Integrin-linked kinase-associated serine/threonine phosphatase 2C	Ilkap	15.7836	16.8722	15.9178	-1.25359	-0.740223	-1.18981	1	1	1	5.9	5.9	5.9	42.774	0.0010352	2.1673	2145700	3	Q8R0F6	Q8R0F6	780
Saccharopine dehydrogenase-like oxidoreductase	Sccpdh	18.1171	18.3133	18.2075	-0.104274	-0.0184383	-0.0747597	1	1	1	6.8	6.8	6.8	47.129	0	8.5723	8210600	3	Q8R127	Q8R127	783
Protein Niban 2	Niban2	15.2466	15.0256	14.6354	-1.51808	-1.66513	-1.81434	8	8	8	13.2	13.2	13.2	84.818	0	16.876	11645000	18	Q8R1F1	Q8R1F1	784
Cytoplasmic dynein 1 light intermediate chain 1	Dync1li1	18.0084	17.7198	17.3189	-0.157801	-0.315686	-0.507483	1	1	1	3.6	3.6	3.6	56.614	0	15.811	5808900	3	Q8R1Q8	Q8R1Q8	785
Charged multivesicular body protein 7	Chmp7	14.6962	15.6053	15.2332	-1.78921	-1.37478	-1.52321	1	1	1	3.5	3.5	3.5	50.632	0	2.7634	1032200	2	Q8R1T1	Q8R1T1	786
Conserved oligomeric Golgi complex subunit 4	Cog4	16.1698	16.3765	16.032	-1.0634	-0.988516	-1.13421	1	1	1	3.2	3.2	3.2	88.66	0	2.7469	2034100	2	Q8R1U1	Q8R1U1	787
Phospholipase A and acyltransferase 3	Plaat3	14.2205	14.6618	14.3926	-2.02347	-1.84731	-1.93261	1	1	1	13	13	13	17.872	0	3.0741	597700	1	Q8R3U1	Q8R3U1	790
Cell adhesion molecule 4	Cadm4	17.3381	17.4993	17.8712	-0.487948	-0.426104	-0.238513	1	1	1	2.3	2.3	2.3	42.723	0.010009	1.0979	5298600	3	Q8R464	Q8R464	791
Beta-centractin	Actr1b	19.1423	18.9472	19.8247	0.400686	0.299049	0.712831	4	1	1	18.6	7.4	7.4	42.281	0	5.6532	18023000	3	Q8R5C5	Q8R5C5	793
NEDD8-activating enzyme E1 regulatory subunit	Nae1	16.1478	16.2278	17.1765	-1.07421	-1.06299	-0.576845	1	1	1	3	3	3	60.273	0	2.756	2661100	1	Q8VBW6	Q8VBW6	794
BOS complex subunit NCLN	Ncln	15.3047	16.0159	15.5955	-1.48948	-1.1691	-1.34681	1	1	1	1.4	1.4	1.4	62.907	0	2.9174	1504700	3	Q8VCM8	Q8VCM8	795
26S proteasome non-ATPase regulatory subunit 2	Psmd2	19.3869	19.1287	19.5612	0.521135	0.389957	0.584477	8	8	8	15	15	15	100.2	0	30.147	43614000	33	Q8VDM4	Q8VDM4	797
Sodium/potassium-transporting ATPase subunit alpha-1;Sodium/potassium-transporting ATPase subunit alpha-3	Atp1a1;Atp1a3	19.1323	19.2641	18.1297	0.395757	0.457797	-0.112622	8	8	2	12.6	12.6	3.9	112.98	0	76.088	66021000	18	Q8VDN2;Q6PIC6;Q9WV27;Q9Z1W8;Q64436	Q8VDN2;Q6PIC6	798
CDP-diacylglycerol--inositol 3-phosphatidyltransferase	Cdipt	17.9602	17.6221	17.6397	-0.181558	-0.364639	-0.351272	2	2	2	12.2	12.2	12.2	23.599	0.0074697	1.2413	7080500	2	Q8VDP6	Q8VDP6	799
Protein FAM114A2	Fam114a2	16.326	15.9906	16.5876	-0.986452	-1.1818	-0.863639	3	3	3	10.1	10.1	10.1	54.044	0	15.975	4239100	5	Q8VE88	Q8VE88	803
Heterogeneous nuclear ribonucleoprotein U	Hnrnpu	17.7582	18.2978	18.4333	-0.281023	-0.0261773	0.0352379	24	24	24	30.8	30.8	30.8	87.917	0	230.98	216460000	98	Q8VEK3	Q8VEK3	804
Solute carrier family 25 member 3	Slc25a3	18.2733	18.4602	18.7284	-0.0273403	0.0551722	0.17891	8	8	8	30.3	30.3	30.3	39.632	0	55.988	64270000	31	Q8VEM8	Q8VEM8	805
Paxillin	Pxn	18.0136	17.9553	18.1518	-0.155245	-0.197752	-0.101876	2	2	2	7.1	7.1	7.1	64.476	0	12.74	7282100	3	Q8VI36	Q8VI36	809
Cytosolic acyl coenzyme A thioester hydrolase	Acot7	19.7824	20.1296	19.8379	0.715958	0.891275	0.719263	4	4	4	15.2	15.2	15.2	42.536	0	7.0724	67485000	11	Q91V12	Q91V12	812
Ras-related protein Rab-14	Rab14	17.5521	17.9684	18.1392	-0.382559	-0.191157	-0.108007	2	2	2	10.7	10.7	10.7	23.897	0	6.3046	12416000	4	Q91V41	Q91V41	813
Sideroflexin-3	Sfxn3	17.12	16.658	16.6676	-0.595385	-0.847497	-0.824676	1	1	1	9.3	9.3	9.3	35.406	0	5.8988	3156700	3	Q91V61	Q91V61	814
ATP-citrate synthase	Acly	19.2551	19.2807	19.4216	0.456246	0.466104	0.516538	7	7	7	8.9	8.9	8.9	119.73	0	60.33	48651000	13	Q91V92	Q91V92	815
Ribonuclease inhibitor	Rnh1	18.272	18.3638	18.7698	-0.0279688	0.00684818	0.199098	6	6	6	19.1	19.1	19.1	49.816	0	17.296	22904000	15	Q91VI7	Q91VI7	816
eIF5-mimic protein 1	Bzw2	19.25	19.1298	18.789	0.453708	0.390524	0.20842	4	3	3	11.5	9.8	9.8	48.063	0	7.7897	25089000	9	Q91VK1	Q91VK1	817
Thioredoxin domain-containing protein 5	Txndc5	19.7694	19.8827	20.21	0.709539	0.767614	0.90048	4	4	4	15.8	15.8	15.8	46.415	0	18.41	71388000	8	Q91W90	Q91W90	822
Eukaryotic translation initiation factor 3 subunit H	Eif3h	16.5951	16.7707	16.7699	-0.853923	-0.791063	-0.774854	2	2	2	12.5	12.5	12.5	39.832	0	3.7088	4044300	6	Q91WK2	Q91WK2	823
Tyrosine--tRNA ligase, cytoplasmic;Tyrosine--tRNA ligase, cytoplasmic, N-terminally processed	Yars1	17.5696	17.3683	17.4552	-0.373959	-0.491749	-0.441105	1	1	1	3.8	3.8	3.8	59.105	0	2.7602	4892500	3	Q91WQ3	Q91WQ3	824
Importin-9	Ipo9	17.299	17.0247	17.1521	-0.507205	-0.663813	-0.588708	5	5	5	9.9	9.9	9.9	116.05	0	23.961	11948000	11	Q91YE6	Q91YE6	825
Atlastin-3	Atl3	18.7339	17.6941	16.8595	0.19952	-0.328553	-0.73122	3	3	3	9.1	9.1	9.1	60.574	0	6.4798	12264000	6	Q91YH5	Q91YH5	826
Twinfilin-1	Twf1	16.947	17.0848	17.0623	-0.680615	-0.633722	-0.632442	3	3	3	11.7	11.7	11.7	40.079	0	6.4641	9053700	8	Q91YR1	Q91YR1	827
Farnesyl pyrophosphate synthase	Fdps	20.5362	20.6917	20.8104	1.08722	1.17286	1.19287	11	11	11	43.6	43.6	43.6	40.581	0	71.309	195980000	37	Q920E5	Q920E5	829
Gap junction gamma-3 protein	Gjc3	19.5262	19.3446	19.9938	0.589742	0.498138	0.79519	2	2	2	16.4	16.4	16.4	30.292	0	9.7499	30549000	5	Q921C1	Q921C1	830
TAR DNA-binding protein 43	Tardbp	17.5596	17.4691	18.0432	-0.378872	-0.441237	-0.15477	2	2	2	8.7	8.7	8.7	44.547	0	2.6043	6963100	3	Q921F2	Q921F2	831
3-ketoacyl-CoA thiolase A, peroxisomal;3-ketoacyl-CoA thiolase B, peroxisomal	Acaa1a;Acaa1b	18.7787	18.4823	18.4464	0.221585	0.0662272	0.0415803	4	4	4	16.5	16.5	16.5	43.953	0	25.402	25524000	8	Q921H8;Q8VCH0	Q921H8;Q8VCH0	832
Aspartate--tRNA ligase, cytoplasmic	Dars1	18.9188	20.2895	18.107	0.290569	0.971391	-0.123683	6	6	6	14	14	14	57.147	0	8.3107	44057000	11	Q922B2	Q922B2	836
Serine/threonine-protein phosphatase 6 regulatory subunit 3	Ppp6r3	15.3079	15.6959	15.3058	-1.48792	-1.32937	-1.48785	1	1	1	2.5	2.5	2.5	94.652	0	3.2628	1207800	2	Q922D4	Q922D4	837
Tubulin beta-6 chain	Tubb6	20.3449	18.5536	18.1946	0.993016	0.101914	-0.0810547	17	3	3	45.6	9.8	9.8	50.09	0	61.516	50843000	6	Q922F4	Q922F4	838
Mitochondrial amidoxime reducing component 2;Mitochondrial amidoxime-reducing component 1	Mtarc2;Mtarc1	14.4482	14.8488	14.545	-1.91135	-1.75368	-1.8584	1	1	1	6.5	6.5	6.5	38.194	0.0074906	1.2568	681720	2	Q922Q1;Q9CW42	Q922Q1;Q9CW42	841
Protein disulfide-isomerase A6	Pdia6	20.7735	20.9808	20.9717	1.20411	1.31762	1.27141	9	9	9	30.5	30.5	30.5	48.1	0	76.25	210910000	29	Q922R8	Q922R8	842
Flavin reductase (NADPH)	Blvrb	20.3367	21.0278	20.5349	0.988949	1.34119	1.05868	4	4	4	37.4	37.4	37.4	22.197	0	25.467	128980000	19	Q923D2	Q923D2	844
Ceramide synthase 2	Cers2	17.8133	18.0609	18.5525	-0.253918	-0.144834	0.0932695	1	1	1	5.3	5.3	5.3	45.024	0	6.6047	7957500	3	Q924Z4	Q924Z4	845
Transaldolase	Taldo1	22.5858	22.7743	22.6942	2.0967	2.21595	2.11026	9	9	9	24.3	24.3	24.3	37.387	0	17.147	156190000	20	Q93092	Q93092	846
Heterogeneous nuclear ribonucleoprotein A/B	Hnrnpab	18.3987	17.8444	18.6728	0.0344022	-0.253286	0.151832	4	4	4	18.9	18.9	18.9	30.831	0	25.625	28638000	15	Q99020	Q99020	847
Acetyl-coenzyme A transporter 1	Slc33a1	14.0475	14.7985	14.4991	-2.10871	-1.77888	-1.88074	1	1	1	4.2	4.2	4.2	61.075	0	3.3319	616160	3	Q99J27	Q99J27	848
Sialic acid synthase	Nans	16.3195	17.3447	17.6848	-0.989659	-0.503547	-0.329323	1	1	1	7.8	7.8	7.8	40.024	0.0048685	1.5035	4102100	2	Q99J77	Q99J77	849
26S proteasome non-ATPase regulatory subunit 6	Psmd6	19.5324	19.2248	18.7444	0.592823	0.438124	0.186697	2	2	2	7.2	7.2	7.2	45.536	0	3.0716	16577000	5	Q99JI4	Q99JI4	850
Eukaryotic translation initiation factor 3 subunit M	Eif3m	17.9133	19.1427	18.9917	-0.204638	0.396995	0.307154	2	2	2	10.2	10.2	10.2	42.516	0	5.4383	12453000	4	Q99JX4	Q99JX4	852
Trifunctional enzyme subunit beta, mitochondrial;3-ketoacyl-CoA thiolase	Hadhb	18.9582	19.4017	19.8118	0.309974	0.52674	0.706553	3	3	3	8.4	8.4	8.4	51.386	0	6.8426	26200000	5	Q99JY0	Q99JY0	854
Actin-related protein 3;Actin-related protein 3B	Actr3;Actr3b	19.4959	19.3535	19.5592	0.574811	0.502564	0.583541	2	2	2	4.8	4.8	4.8	47.357	0	34.56	27503000	4	Q99JY9;Q641P0	Q99JY9;Q641P0	855
Pyridoxal-dependent decarboxylase domain-containing protein 1	Pdxdc1	16.7207	15.8681	15.7177	-0.792066	-1.24316	-1.28728	10	10	10	20.1	20.1	20.1	87.334	0	51.364	20367000	27	Q99K01	Q99K01	856
Plastin-3	Pls3	17.9829	17.3803	17.2048	-0.170388	-0.48571	-0.563083	6	6	5	13	13	11.6	70.741	0	12.926	11762000	15	Q99K51;Q3V0K9	Q99K51	859
Phosphoserine aminotransferase	Psat1	18.131	17.6234	17.324	-0.0974091	-0.363995	-0.505038	4	4	4	15.7	15.7	15.7	40.472	0	16.27	13695000	6	Q99K85	Q99K85	860
Aconitate hydratase, mitochondrial	Aco2	21.0668	21.1042	21.0274	1.34854	1.37943	1.29855	19	19	19	34.1	34.1	34.1	85.462	0	94.296	302320000	50	Q99KI0	Q99KI0	863
Dehydrogenase/reductase SDR family member 1	Dhrs1	18.6554	18.7082	18.8396	0.160872	0.179364	0.233095	3	3	3	17.3	17.3	17.3	34.005	0	11.059	21830000	4	Q99L04	Q99L04	868
3-hydroxyisobutyrate dehydrogenase, mitochondrial	Hibadh	15.6297	15.4902	15.5251	-1.32939	-1.4324	-1.3811	1	1	1	6.9	6.9	6.9	35.44	0.0066477	1.3174	1296200	1	Q99L13	Q99L13	869
Phosphatidate cytidylyltransferase 2	Cds2	19.9728	20.675	18.4808	0.809726	1.16444	0.058353	4	4	4	13.7	13.7	13.7	51.313	0	5.0309	43577000	8	Q99L43	Q99L43	870
Methionine adenosyltransferase 2 subunit beta	Mat2b	17.0878	17.1405	17.5663	-0.611225	-0.605833	-0.387019	1	1	1	6.6	6.6	6.6	37.392	0	5.1857	4287000	3	Q99LB6	Q99LB6	872
Electron transfer flavoprotein subunit alpha, mitochondrial	Etfa	20.2303	20.0989	20.3248	0.936571	0.875932	0.956355	9	9	9	40.5	40.5	40.5	35.009	0	58.11	128740000	30	Q99LC5	Q99LC5	873
Putative hydrolase DDAH2	Ddah2	18.5163	18.4174	18.4986	0.0923626	0.0337195	0.0670185	2	2	2	18.6	18.6	18.6	29.645	0	17.302	14518000	5	Q99LD8	Q99LD8	876
Transportin-2	Tnpo2	16.1311	16.2402	16.2479	-1.08244	-1.05676	-1.02909	3	1	1	5.1	2.9	2.9	100.46	0	2.9756	2041500	3	Q99LG2	Q99LG2	878
Lysophosphatidylserine lipase ABHD12	Abhd12	17.0412	17.4962	16.6738	-0.63419	-0.427705	-0.821645	2	2	2	6.8	6.8	6.8	45.269	0	5.6994	7480400	5	Q99LR1	Q99LR1	880
Parkinson disease protein 7 homolog	Park7	17.2366	17.1706	17.0235	-0.537957	-0.590738	-0.651382	1	1	1	10.1	10.1	10.1	20.021	0	15.975	7707000	9	Q99LX0	Q99LX0	881
Lysine--tRNA ligase	Kars1	17.6913	17.8131	16.2866	-0.31402	-0.26896	-1.01023	2	2	2	3.2	3.2	3.2	67.839	0	5.5609	6367100	3	Q99MN1	Q99MN1	883
Reticulon-4	Rtn4	19.3694	20.7743	20.2815	0.512511	1.21419	0.935286	2	2	2	1.9	1.9	1.9	126.61	0	3.5697	38618000	4	Q99P72	Q99P72	884
Rho GDP-dissociation inhibitor 1	Arhgdia	20.9292	20.9212	21.0107	1.28077	1.28779	1.29038	8	8	8	48.5	48.5	48.5	23.407	0	70.261	218740000	27	Q99PT1	Q99PT1	886
Lactoylglutathione lyase	Glo1	18.321	18.1763	18.8168	-0.0038469	-0.0870629	0.221955	2	2	2	15.8	15.8	15.8	20.809	0	26.982	17612000	6	Q9CPU0	Q9CPU0	892
Glyoxalase domain-containing protein 4	Glod4	18.8982	19.4457	18.6106	0.280445	0.548757	0.121548	3	3	3	12.4	12.4	12.4	33.316	0	4.9387	18691000	4	Q9CPV4	Q9CPV4	893
Cytosol aminopeptidase	Lap3	17.6804	18.5219	18.9356	-0.319345	0.0860597	0.279821	2	2	2	5.2	5.2	5.2	56.141	0	6.4208	12807000	5	Q9CPY7	Q9CPY7	894
6-phosphogluconolactonase	Pgls	17.9937	19.1028	18.4216	-0.165033	0.376996	0.0295179	4	4	4	37.7	37.7	37.7	27.254	0	33.475	29092000	13	Q9CQ60	Q9CQ60	896
S-methyl-5-thioadenosine phosphorylase	Mtap	17.7422	18.0337	17.7988	-0.288952	-0.158465	-0.273787	1	1	1	6.4	6.4	6.4	31.062	0	15.617	9546400	6	Q9CQ65	Q9CQ65	897
eIF5-mimic protein 2	Bzw1	19.5853	19.7414	19.1201	0.61884	0.696882	0.369695	7	7	6	34.1	34.1	32.5	48.043	0	70.407	45166000	22	Q9CQC6	Q9CQC6	900
Ras-related protein Rab-5A;Ras-related protein Rab-5B	Rab5a;Rab5b	16.4582	15.6178	15.8994	-0.921336	-1.36848	-1.1988	2	1	1	10.7	5.6	5.6	23.598	0	3.1522	1818000	4	Q9CQD1;P61021	Q9CQD1;P61021	901
Protein NipSnap homolog 3B	Nipsnap3b	17.3836	16.9642	17.2202	-0.465574	-0.694138	-0.555588	2	2	2	13.8	13.8	13.8	28.308	0.0099728	1.093	6774700	3	Q9CQE1	Q9CQE1	902
Prenylcysteine oxidase 1	Pcyox1	18.1731	17.7285	18.5615	-0.0766983	-0.311314	0.0976603	3	3	3	12.7	12.7	12.7	56.494	0	26.282	17240000	7	Q9CQF9	Q9CQF9	903
Coactosin-like protein	Cotl1	18.0978	18.0062	18.1326	-0.113759	-0.172248	-0.111227	3	3	3	22.5	22.5	22.5	15.944	0	10.304	25124000	13	Q9CQI6	Q9CQI6	905
ER lumen protein-retaining receptor 2	Kdelr2	18.117	17.6335	17.5049	-0.104349	-0.358894	-0.416895	2	2	2	16	16	16	24.454	0	47.355	9772200	7	Q9CQM2	Q9CQM2	906
ATP synthase F(0) complex subunit B1, mitochondrial	Atp5pb	18.7409	18.7247	18.6956	0.202984	0.187618	0.162958	1	1	1	5.9	5.9	5.9	28.948	0	3.6375	11664000	3	Q9CQQ7	Q9CQQ7	908
Serine/threonine-protein phosphatase 6 catalytic subunit	Ppp6c	15.8226	16.7129	15.8974	-1.23438	-0.820006	-1.19977	1	1	1	8.9	8.9	8.9	35.159	0	5.7304	3235100	3	Q9CQR6	Q9CQR6	909
14-3-3 protein beta/alpha;14-3-3 protein beta/alpha, N-terminally processed	Ywhab	21.377	21.5177	21.5056	1.50133	1.58654	1.53143	11	7	7	50	39	39	28.086	0	145.62	216160000	34	Q9CQV8	Q9CQV8	910
Synaptobrevin homolog YKT6	Ykt6	17.2535	17.3413	17.0838	-0.529631	-0.505242	-0.621996	7	7	7	46	46	46	22.314	0	21.541	20449000	19	Q9CQW1	Q9CQW1	911
Josephin-2	Josd2	15.4629	15.5992	14.9098	-1.41155	-1.37784	-1.68071	1	1	1	10.6	10.6	10.6	20.776	0	10.373	1133800	3	Q9CR30	Q9CR30	912
Large ribosomal subunit protein eL14	Rpl14	16.8012	17.331	16.4168	-0.752402	-0.510439	-0.946813	4	4	4	20.3	20.3	20.3	23.564	0	31.229	38318000	37	Q9CR57	Q9CR57	913
Vesicle transport protein GOT1B	Golt1b	17.5576	17.1501	18.0397	-0.379866	-0.601048	-0.15649	1	1	1	10.1	10.1	10.1	15.421	0	2.648	5457900	1	Q9CR60	Q9CR60	914
Transmembrane protein 33	Tmem33	16.3606	16.0972	16.2736	-0.969402	-1.12838	-1.01653	1	1	1	4.9	4.9	4.9	28.031	0	6.3121	4545000	3	Q9CR67	Q9CR67	916
Methylsterol monooxygenase 1	Msmo1	17.7623	18.3304	18.6014	-0.279039	-0.00988143	0.117075	2	2	2	15.7	15.7	15.7	34.772	0	16.929	17019000	7	Q9CRA4	Q9CRA4	917
Golgi phosphoprotein 3	Golph3	16.5555	16.8104	16.8825	-0.873418	-0.771175	-0.720025	2	2	2	13.4	13.4	13.4	33.752	0	3.6113	3779600	3	Q9CRA5	Q9CRA5	918
Tubulin polymerization-promoting protein family member 3	Tppp3	19.9105	20.1115	19.9699	0.779041	0.88221	0.783519	7	7	7	47.7	47.7	47.7	18.965	0	47.645	62054000	8	Q9CRB6	Q9CRB6	920
Vitamin K epoxide reductase complex subunit 1	Vkorc1	17.7842	18.1963	17.7108	-0.268254	-0.077033	-0.316666	1	1	1	11.2	11.2	11.2	17.768	0	3.0751	9181300	5	Q9CRC0	Q9CRC0	921
Leucine-rich repeat-containing protein 40	Lrrc40	15.3689	15.675	14.936	-1.45785	-1.33987	-1.66795	6	6	6	12.6	12.6	12.6	68.075	0	10.64	5442100	13	Q9CRC8	Q9CRC8	922
Ran-binding protein 3	Ranbp3	15.3628	15.8203	15.974	-1.46085	-1.2671	-1.16248	1	1	1	3.9	3.9	3.9	52.572	0	5.566	1474300	3	Q9CT10	Q9CT10	923
Tubulin beta-2B chain	Tubb2b	22.1772	22.183	22.189	1.89549	1.91978	1.86424	27	7	1	78.7	24.3	2.7	49.953	0	51.239	381400000	29	Q9CWF2	Q9CWF2	926
Sorting nexin-2	Snx2	17.3654	17.7167	17.4116	-0.474523	-0.317227	-0.46234	5	5	5	13.5	13.5	13.5	58.47	0	8.6387	8904000	5	Q9CWK8;Q9WV80	Q9CWK8	927
N(G),N(G)-dimethylarginine dimethylaminohydrolase 1	Ddah1	17.8585	18.3259	17.3726	-0.231656	-0.0121207	-0.481333	4	4	4	29.5	29.5	29.5	31.381	0	12.707	32409000	10	Q9CWS0	Q9CWS0	928
26S proteasome non-ATPase regulatory subunit 8	Psmd8	18.1653	18.2145	17.9746	-0.0805556	-0.067924	-0.18817	1	1	1	4.2	4.2	4.2	39.93	0	23.372	7748000	3	Q9CX56	Q9CX56	931
Heterogeneous nuclear ribonucleoprotein A0	Hnrnpa0	15.2952	16.1509	15.8813	-1.49415	-1.10149	-1.20762	7	7	7	33.4	33.4	33.4	30.53	0	22.995	20836000	26	Q9CX86	Q9CX86	932
Calcyclin-binding protein	Cacybp	17.8929	17.5042	17.8543	-0.214698	-0.42369	-0.246766	3	3	3	17	17	17	26.51	0	4.5033	9068200	6	Q9CXW3	Q9CXW3	936
Large ribosomal subunit protein uL5	Rpl11	17.5339	17.2334	16.1172	-0.391527	-0.559301	-1.09272	5	5	5	27.5	27.5	27.5	20.252	0	20.596	35832000	31	Q9CXW4	Q9CXW4	937
Interleukin enhancer-binding factor 2	Ilf2	15.6827	15.8854	15.4717	-1.30328	-1.23447	-1.4071	2	2	2	8.7	8.7	8.7	43.062	0	5.2615	5940200	9	Q9CXY6	Q9CXY6	938
Tumor protein D54	Tpd52l2	18.6958	18.2949	18.5662	0.180777	-0.027659	0.0999444	1	1	1	13.6	13.6	13.6	24.043	0.0029821	1.6809	10212000	2	Q9CYZ2	Q9CYZ2	942
COP9 signalosome complex subunit 7a	Cops7a	17.0172	16.8122	17.1894	-0.646037	-0.770295	-0.570565	1	1	1	5.8	5.8	5.8	30.224	0	3.0273	4875100	3	Q9CZ04	Q9CZ04	943
Obg-like ATPase 1	Ola1	19.4603	19.5321	19.492	0.557317	0.592022	0.550776	3	3	3	9.6	9.6	9.6	44.729	0	9.4509	26580000	6	Q9CZ30	Q9CZ30	944
Glycine--tRNA ligase	Gars1	19.3857	18.8072	18.6581	0.520565	0.228932	0.144701	3	3	3	7.4	7.4	7.4	81.877	0	14.734	24680000	7	Q9CZD3	Q9CZD3	946
Heat shock 70 kDa protein 12B	Hspa12b	17.4691	17.2677	17.5591	-0.423423	-0.542109	-0.390539	1	1	1	1.5	1.5	1.5	76.118	0.0066667	1.3257	4786600	2	Q9CZJ2	Q9CZJ2	947
Large ribosomal subunit protein eL15	Rpl15	14.1431	15.8602	15.9819	-2.06159	-1.24711	-1.15864	7	7	7	32.8	32.8	32.8	24.146	0	33.661	21799000	34	Q9CZM2	Q9CZM2	948
Citrate synthase, mitochondrial	Cs	20.6054	20.4572	20.7484	1.1213	1.0554	1.16265	9	9	9	28.7	28.7	28.7	51.736	0	46.328	170480000	25	Q9CZU6	Q9CZU6	949
Fatty acid CoA ligase Acsl3	Acsl3	17.4334	17.7487	16.8627	-0.441028	-0.301204	-0.729686	1	1	1	4.3	4.3	4.3	80.491	0	2.4252	4663000	3	Q9CZW4	Q9CZW4	950
Small ribosomal subunit protein eS19	Rps19	18.3067	18.2214	17.8833	-0.0108908	-0.0644638	-0.232647	8	8	8	42.8	42.8	42.8	16.085	0	22.448	41886000	30	Q9CZX8	Q9CZX8	951
Pyruvate dehydrogenase E1 component subunit beta, mitochondrial	Pdhb	18.7341	18.6903	18.6849	0.199618	0.170383	0.157742	3	3	3	12.8	12.8	12.8	38.937	0	6.2514	17847000	3	Q9D051	Q9D051	953
MMS19 nucleotide excision repair protein homolog	Mms19	16.3906	16.6422	16.5584	-0.954627	-0.855437	-0.87788	1	1	1	2.2	2.2	2.2	113.09	0	18.575	2560100	3	Q9D071	Q9D071	954
Phosphoglucomutase-1	Pgm1	17.4836	17.5039	17.7687	-0.416291	-0.423846	-0.288452	3	3	3	13.3	13.3	13.3	61.417	0	10.158	12199000	6	Q9D0F9	Q9D0F9	956
Arginine--tRNA ligase, cytoplasmic	Rars1	17.5722	17.82	17.9755	-0.372646	-0.265517	-0.187734	6	6	6	11.4	11.4	11.4	75.673	0	15.35	18393000	21	Q9D0I9	Q9D0I9	957
Succinyl-CoA:3-ketoacid coenzyme A transferase 1, mitochondrial	Oxct1	19.8117	20.2883	20.3616	0.73035	0.970771	0.974313	10	10	10	37.1	37.1	37.1	55.988	0	94.974	167960000	35	Q9D0K2	Q9D0K2	958
mRNA cap guanine-N7 methyltransferase	Rnmt	10.4721	13.261	10.7979	-3.86972	-2.54893	-3.68322	16	16	16	44.7	44.7	44.7	53.291	0	97.605	71776000	77	Q9D0L8	Q9D0L8	959
Golgi to ER traffic protein 4 homolog	Get4	16.7367	16.3656	16.8207	-0.784149	-0.993981	-0.750144	2	2	2	7	7	7	36.525	0	25.957	3822900	4	Q9D1H7	Q9D1H7	964
Dolichol-phosphate mannosyltransferase subunit 3	Dpm3	15.9165	16.1374	16.3309	-1.18814	-1.10824	-0.988663	1	1	1	27.2	27.2	27.2	10.139	0.004817	1.4416	1942400	1	Q9D1Q4	Q9D1Q4	965
Endoplasmic reticulum resident protein 44	Erp44	16.838	16.6173	16.1057	-0.734279	-0.867907	-1.09833	1	1	1	3	3	3	46.852	0	4.77	2604100	2	Q9D1Q6	Q9D1Q6	966
Protein RUFY3	Rufy3	18.2873	18.051	18.144	-0.0204655	-0.149819	-0.105699	1	1	1	4.5	4.5	4.5	53.006	0	3.4727	7934200	3	Q9D394	Q9D394	969
Cullin-2	Cul2	15.2956	15.6589	15.4909	-1.49399	-1.34793	-1.39774	1	1	1	1.1	1.1	1.1	86.876	0.010018	1.1003	1184100	3	Q9D4H8	Q9D4H8	970
Cullin-5	Cul5	16.7207	16.4003	16.5834	-0.792066	-0.97658	-0.865698	1	1	1	3.5	3.5	3.5	90.973	0	7.9653	2635300	3	Q9D5V5	Q9D5V5	971
Tubulin beta-4A chain	Tubb4a	20.3961	17.9346	18.4336	1.01823	-0.20809	0.0353763	23	2	2	74.8	7.9	7.9	49.585	0	72.739	24621000	4	Q9D6F9	Q9D6F9	972
Mitochondrial glutamate carrier 1	Slc25a22	15.3186	15.8199	15.6471	-1.48263	-1.26726	-1.32165	1	1	1	6.2	6.2	6.2	34.67	0	2.9646	2020900	5	Q9D6M3	Q9D6M3	973
Isocitrate dehydrogenase [NAD] subunit alpha, mitochondrial	Idh3a	20.1899	20.0543	20.2413	0.916654	0.853584	0.915722	7	7	7	26.5	26.5	26.5	39.638	0	40.592	102750000	37	Q9D6R2	Q9D6R2	974
Adipocyte plasma membrane-associated protein	Apmap	17.548	17.4993	17.7211	-0.384559	-0.426104	-0.311608	1	1	1	6.5	6.5	6.5	46.434	0	16.287	5325500	1	Q9D7N9	Q9D7N9	976
Inosine triphosphate pyrophosphatase	Itpa	17.4181	17.2601	18.6078	-0.448575	-0.54592	0.120177	1	1	1	10.6	10.6	10.6	21.897	0	2.9916	6538200	1	Q9D892	Q9D892	978
Large ribosomal subunit protein uL4	Rpl4	17.7766	17.1455	17.5546	-0.271978	-0.603337	-0.392726	16	16	16	41.1	41.1	41.1	47.153	0	55.967	109610000	66	Q9D8E6	Q9D8E6	979
Elongation factor 1-gamma	Eef1g	20.4376	20.5153	20.5715	1.03863	1.08447	1.07654	22	22	22	62.7	62.7	62.7	50.06	0	136.92	281730000	103	Q9D8N0	Q9D8N0	980
26S proteasome non-ATPase regulatory subunit 12	Psmd12	18.7764	18.7799	18.8342	0.22043	0.215272	0.230469	2	2	2	7.9	7.9	7.9	52.895	0	49.705	20827000	9	Q9D8W5	Q9D8W5	981
Glycine amidinotransferase, mitochondrial	Gatm	19.6337	19.8621	19.0449	0.642699	0.75733	0.333073	5	5	5	19.4	19.4	19.4	48.297	0	54.729	46381000	11	Q9D964	Q9D964	982
Zinc finger and BTB domain-containing protein 43	Zbtb43	24.6492	24.7646	24.699	3.11302	3.21278	3.08661	1	1	1	1.9	1.9	1.9	52.651	0.0092166	1.1539	741530000	4	Q9DAI4	Q9DAI4	983
Calponin-3	Cnn3	19.6972	19.6055	19.4837	0.673981	0.628803	0.546762	5	5	4	17.9	17.9	14.5	36.428	0	17.112	59172000	20	Q9DAW9	Q9DAW9	985
Alpha-soluble NSF attachment protein	Napa	17.7346	17.7334	17.1321	-0.292689	-0.308856	-0.598471	3	3	3	13.2	13.2	13.2	33.189	0	3.0322	9729800	5	Q9DB05	Q9DB05	986
ATP synthase subunit O, mitochondrial	Atp5po	19.6612	19.1607	19.2161	0.656249	0.406027	0.416429	1	1	1	8.9	8.9	8.9	23.363	0	2.6837	18298000	3	Q9DB20	Q9DB20	987
cAMP-dependent protein kinase type I-alpha regulatory subunit;cAMP-dependent protein kinase type I-alpha regulatory subunit, N-terminally processed	Prkar1a	17.2625	17.6773	17.5733	-0.525188	-0.336985	-0.383588	2	2	2	8.4	8.4	8.4	43.185	0	6.0684	12824000	7	Q9DBC7	Q9DBC7	988
Alpha-aminoadipic semialdehyde dehydrogenase	Aldh7a1	17.0061	17.2207	17.3894	-0.651469	-0.56566	-0.473142	1	1	1	5.8	5.8	5.8	58.861	0.0020161	1.8619	4095200	2	Q9DBF1	Q9DBF1	990
AP-2 complex subunit beta	Ap2b1	18.56	17.911	18.7796	0.113884	-0.219925	0.203861	7	7	3	12.8	12.8	7.9	104.58	0	25.626	19300000	15	Q9DBG3	Q9DBG3	991
Perilipin-3	Plin3	18.9287	18.7846	19.9151	0.295484	0.217644	0.756828	5	5	5	20.1	20.1	20.1	47.262	0	27.516	39756000	14	Q9DBG5	Q9DBG5	992
Phosphoglycerate mutase 1	Pgam1	20.3996	20.3334	20.324	1.01992	0.99338	0.955981	8	8	8	44.5	44.5	44.5	28.832	0	40.496	99416000	32	Q9DBJ1;O70250	Q9DBJ1	993
Phosducin-like protein	Pdcl	14.0058	14.2524	14.1213	-2.12924	-2.0524	-2.06473	1	1	1	4.3	4.3	4.3	34.406	0	3.4897	483820	3	Q9DBX2	Q9DBX2	998
Peroxisomal carnitine O-octanoyltransferase	Crot	16.7738	16.2821	16.3431	-0.765907	-1.03577	-0.982695	1	1	1	3.3	3.3	3.3	70.264	0	4.1842	2477700	1	Q9DC50	Q9DC50	1000
6-phosphogluconate dehydrogenase, decarboxylating	Pgd	19.9428	19.865	20.2759	0.794934	0.758777	0.932579	10	10	10	32.3	32.3	32.3	53.247	0	105.65	113650000	22	Q9DCD0	Q9DCD0	1001
Eukaryotic translation initiation factor 3 subunit F	Eif3f	16.8301	17.3619	17.0446	-0.738172	-0.494959	-0.641068	4	4	4	15	15	15	37.984	0	28.376	15785000	12	Q9DCH4	Q9DCH4	1002
Bifunctional phosphoribosylaminoimidazole carboxylase/phosphoribosylaminoimidazole succinocarboxamide synthetase;Phosphoribosylaminoimidazole carboxylase;Phosphoribosylaminoimidazole succinocarboxamide synthetase	Paics	17.8212	18.8743	18.5414	-0.250041	0.262574	0.0878765	15	15	15	35.1	35.1	35.1	47.006	0	84.725	56641000	54	Q9DCL9	Q9DCL9	1003
NADH-cytochrome b5 reductase 3	Cyb5r3	21.3133	21.1385	21.3772	1.46996	1.3966	1.46889	8	8	8	51.5	51.5	51.5	34.127	0	80.214	223350000	22	Q9DCN2	Q9DCN2	1004
Electron transfer flavoprotein subunit beta	Etfb	18.369	19.6111	17.6951	0.0197771	0.631598	-0.324273	2	2	2	8.2	8.2	8.2	27.623	0	7.1974	13084000	5	Q9DCW4	Q9DCW4	1005
GMP reductase 1	Gmpr	16.022	16.189	15.9527	-1.13621	-1.08241	-1.17284	1	1	1	4.3	4.3	4.3	37.482	0	24.237	1842900	2	Q9DCZ1	Q9DCZ1	1006
Phosphatidylinositol-3-phosphatase SAC1	Sacm1l	17.8251	16.5447	17.0316	-0.248111	-0.904272	-0.647437	2	2	2	4.1	4.1	4.1	66.943	0	3.8656	6503900	3	Q9EP69	Q9EP69	1007
Alpha-parvin	Parva	18.8405	18.2304	18.6439	0.252033	-0.0599623	0.137789	5	5	5	16.4	16.4	16.4	42.329	0	20.584	21554000	10	Q9EPC1;Q9ES46	Q9EPC1	1008
Importin-7	Ipo7	17.6133	17.4201	17.5205	-0.352408	-0.465784	-0.409343	10	10	10	13	13	13	119.49	0	39.324	35181000	26	Q9EPL8;Q7TMY7	Q9EPL8	1010
Estradiol 17-beta-dehydrogenase 11	Hsd17b11	19.8747	20.2194	20.2042	0.76142	0.93627	0.897635	4	4	4	24.5	24.5	24.5	32.88	0	16.75	47215000	10	Q9EQ06	Q9EQ06	1013
Methylmalonate-semialdehyde/malonate-semialdehyde dehydrogenase [acylating], mitochondrial	Aldh6a1	15.7232	16.1939	15.724	-1.28338	-1.07997	-1.28422	1	1	1	3.9	3.9	3.9	57.915	0	3.2032	2017000	3	Q9EQ20	Q9EQ20	1014
Dihydropyrimidinase-related protein 5	Dpysl5	18.5751	19.0369	19.1497	0.121328	0.343986	0.384096	3	3	3	11	11	11	61.516	0	7.9253	21880000	6	Q9EQF6	Q9EQF6	1016
Vacuolar protein sorting-associated protein 35	Vps35	19.134	19.0111	18.7429	0.396597	0.331055	0.185977	6	6	6	10.8	10.8	10.8	91.712	0	24.339	37640000	15	Q9EQH3	Q9EQH3	1017
Protein-S-isoprenylcysteine O-methyltransferase	Icmt	15.319	15.0016	15.6473	-1.48244	-1.67714	-1.32154	1	1	1	7.1	7.1	7.1	31.79	0	3.1151	1311800	4	Q9EQK7	Q9EQK7	1019
Protein SET	Set	20.1914	20.6674	20.8535	0.917366	1.16064	1.21387	1	1	1	11.1	11.1	11.1	33.377	0	10.317	42661000	3	Q9EQU5	Q9EQU5	1021
Tubulin beta-3 chain	Tubb3	19.9668	20.0929	20.1338	0.806751	0.872902	0.86337	18	6	4	48.4	22.9	17.8	50.418	0	17.912	111770000	16	Q9ERD7	Q9ERD7	1023
Superkiller complex protein 8;Superkiller complex protein 8, N-terminally processed	Skic8	15.6148	15.8803	15.0274	-1.33675	-1.23705	-1.62344	1	1	1	6.6	6.6	6.6	33.772	0	11.18	1299400	3	Q9ERF3	Q9ERF3	1024
Exportin-2	Cse1l	18.5638	18.833	18.1574	0.115757	0.241859	-0.0991316	10	10	10	20.5	20.5	20.5	110.45	0	51.49	60378000	19	Q9ERK4	Q9ERK4	1026
Reticulon-3	Rtn3	19.7467	20.2582	20.3782	0.698335	0.955717	0.982402	2	2	2	2.4	2.4	2.4	103.88	0	13.049	34516000	8	Q9ES97	Q9ES97	1027
Acidic leucine-rich nuclear phosphoprotein 32 family member B	Anp32b	17.5875	17.5707	17.8081	-0.365138	-0.390381	-0.269272	7	7	7	28.3	28.3	28.3	31.078	0	51.627	54374000	16	Q9EST5;O35381;Q64G17	Q9EST5	1028
Isovaleryl-CoA dehydrogenase, mitochondrial	Ivd	18.1993	18.4097	18.2966	-0.0637857	0.0298495	-0.0313533	1	1	1	5.9	5.9	5.9	46.325	0.0048263	1.4481	8736400	3	Q9JHI5	Q9JHI5	1031
Protein arginine N-methyltransferase 1	Prmt1	19.2812	18.4916	18.3595	0.469098	0.0708691	-0.00071798	4	4	4	15.6	15.6	15.6	42.435	0	6.0024	23588000	3	Q9JIF0	Q9JIF0	1034
Coatomer subunit beta	Copb1	18.3104	18.1017	18.3818	-0.00907392	-0.124408	0.0101229	5	5	5	7.2	7.2	7.2	107.06	0	9.7293	26601000	12	Q9JIF7	Q9JIF7	1035
PRA1 family protein 2	Praf2	17.0162	17.2698	17.2713	-0.64652	-0.541057	-0.53068	1	1	1	10.1	10.1	10.1	19.478	0	10.229	4033300	3	Q9JIG8	Q9JIG8	1036
Large ribosomal subunit protein eL38	Rpl38	17.771	17.9681	18.1936	-0.274737	-0.191298	-0.0814996	2	2	2	18.6	18.6	18.6	8.2038	0.0048403	1.46	10592000	2	Q9JJI8	Q9JJI8	1040
Endophilin-B1	Sh3glb1	16.6426	16.4855	16.9363	-0.830525	-0.933881	-0.693828	1	1	1	4.1	4.1	4.1	40.855	0	3.1686	3001900	2	Q9JK48	Q9JK48	1042
Tropomodulin-2	Tmod2	17.0317	16.8153	16.4503	-0.638894	-0.768728	-0.930509	1	1	1	6.3	6.3	6.3	39.51	0	17.743	3059100	3	Q9JKK7	Q9JKK7	1046
Proteasomal ubiquitin receptor ADRM1	Adrm1	17.6511	17.6828	17.7819	-0.3338	-0.334232	-0.282	2	2	2	5.9	5.9	5.9	42.06	0	17.078	8741300	7	Q9JKV1	Q9JKV1	1047
Glycolipid transfer protein	Gltp	16.6122	16.6354	16.2892	-0.845475	-0.858836	-1.00897	1	1	1	14.4	14.4	14.4	23.689	0	4.0911	2545600	1	Q9JL62	Q9JL62	1048
Ubiquitin carboxyl-terminal hydrolase 14	Usp14	17.9778	18.0602	17.8951	-0.172862	-0.145177	-0.226888	6	6	6	20.1	20.1	20.1	56.001	0	23.018	25349000	22	Q9JMA1	Q9JMA1	1053
Transforming protein RhoA;Rho-related GTP-binding protein RhoC	Rhoa;Rhoc	19.5389	19.2967	19.4147	0.596002	0.474103	0.513157	6	6	6	30.6	30.6	30.6	21.782	0	21.299	55548000	18	Q9QUI0;Q62159	Q9QUI0;Q62159	1054
Proteasome subunit alpha type-6	Psma6	20.0509	18.4323	18.3359	0.848167	0.041193	-0.0122388	4	4	4	20.7	20.7	20.7	27.372	0	10.621	50357000	9	Q9QUM9	Q9QUM9	1055
Prolyl endopeptidase	Prep	18.7594	19.3157	18.8863	0.212073	0.483645	0.255832	4	4	4	8	8	8	80.751	0	21.638	29177000	11	Q9QUR6	Q9QUR6	1056
Alpha-N-acetylgalactosaminidase	Naga	16.9631	17.2383	17.219	-0.672673	-0.556867	-0.556141	2	2	2	7.5	7.5	7.5	47.234	0	12.734	5446500	6	Q9QWR8	Q9QWR8	1057
Plectin	Plec	17.5594	14.7633	17.2655	-0.378945	-1.79651	-0.533484	13	13	12	3.8	3.8	3	534.18	0	25.796	6380500	35	Q9QXS1	Q9QXS1	1060
Chloride intracellular channel protein 4	Clic4	18.3588	18.6242	19.1876	0.0147643	0.137318	0.402575	3	3	3	20.9	20.9	20.9	28.729	0	7.1977	23945000	4	Q9QYB1	Q9QYB1	1061
DnaJ homolog subfamily A member 2	Dnaja2	17.0847	16.4619	16.1108	-0.612757	-0.945703	-1.09586	5	5	5	13.8	13.8	13.8	45.745	0	6.3944	11193000	12	Q9QYJ0	Q9QYJ0	1063
Acyl-coenzyme A thioesterase 2, mitochondrial	Acot2	18.3141	18.1825	18.6198	-0.00724015	-0.0839228	0.126045	2	2	1	10.4	10.4	4	49.656	0	5.7306	12604000	5	Q9QYR9	Q9QYR9	1064
Vacuolar protein sorting-associated protein 29	Vps29	18.1427	17.6671	18.1252	-0.0916644	-0.342104	-0.11483	1	1	1	12.6	12.6	12.6	20.495	0.0075686	1.2921	7047100	2	Q9QZ88	Q9QZ88	1065
Actin-related protein 10	Actr10	16.6471	16.6964	16.685	-0.828306	-0.82826	-0.816223	1	1	1	4.3	4.3	4.3	46.207	0	6.0468	5082200	4	Q9QZB7	Q9QZB7	1066
Eukaryotic translation initiation factor 3 subunit I	Eif3i	16.3152	15.1305	14.9397	-0.991782	-1.6126	-1.66616	1	1	1	3.7	3.7	3.7	36.46	0	3.005	2055700	3	Q9QZD9	Q9QZD9	1067
Coatomer subunit gamma-1	Copg1	18.9097	18.6748	19.2539	0.28611	0.16262	0.434862	8	8	8	16	16	16	97.512	0	51.962	51562000	29	Q9QZE5;Q9QXK3	Q9QZE5	1068
Translin-associated protein X	Tsnax	15.3987	14.9252	14.9218	-1.44319	-1.71539	-1.67489	2	2	2	10	10	10	32.926	0	11.419	1004800	3	Q9QZE7	Q9QZE7	1069
Galactokinase	Galk1	17.7061	17.4704	17.4423	-0.306706	-0.4406	-0.447389	4	4	4	18.4	18.4	18.4	42.295	0	21.701	9573800	9	Q9R0N0	Q9R0N0	1071
S-formylglutathione hydrolase	Esd	20.2625	19.9618	20.8585	0.952394	0.807267	1.21627	3	3	3	18.1	18.1	18.1	31.319	0	6.6526	59402000	5	Q9R0P3	Q9R0P3	1072
Destrin	Dstn	20.4322	17.6309	19.9336	1.03598	-0.360211	0.765852	6	5	5	41.8	37.6	37.6	18.521	0	12.445	45906000	15	Q9R0P5	Q9R0P5	1073
Ubiquitin carboxyl-terminal hydrolase isozyme L1	Uchl1	21.0685	19.5116	21.4623	1.34938	0.581751	1.51035	8	8	8	59.6	59.6	59.6	24.838	0	34.267	126090000	20	Q9R0P9	Q9R0P9	1074
Prostaglandin E synthase 3	Ptges3	19.386	19.6792	19.9173	0.52068	0.665708	0.757922	2	2	2	18.1	18.1	18.1	18.721	0	6.3454	24560000	4	Q9R0Q7	Q9R0Q7	1075
Sterol-4-alpha-carboxylate 3-dehydrogenase, decarboxylating	Nsdhl	18.7655	18.7901	19.0247	0.215077	0.220375	0.323223	5	5	5	19.9	19.9	19.9	40.685	0	7.8704	25820000	6	Q9R1J0	Q9R1J0	1077
Proteasome subunit alpha type-4	Psma4	19.2524	19.1867	19.2754	0.454915	0.419015	0.445314	4	4	4	30.7	30.7	30.7	29.47	0	19.93	29668000	9	Q9R1P0	Q9R1P0	1078
Proteasome subunit beta type-3	Psmb3	18.6997	18.5245	19.3446	0.182682	0.0873446	0.478995	2	2	2	16.6	16.6	16.6	22.965	0	11.769	32391000	9	Q9R1P1	Q9R1P1	1079
Proteasome subunit beta type-2	Psmb2	19.2408	18.9329	19.6075	0.449192	0.291923	0.607027	3	3	3	29.4	29.4	29.4	22.906	0	5.9353	34551000	4	Q9R1P3	Q9R1P3	1080
Proteasome subunit alpha type-1	Psma1	18.5221	18.8013	17.8673	0.0951997	0.226012	-0.24042	2	2	2	7.6	7.6	7.6	29.546	0.0010537	2.3914	14487000	4	Q9R1P4	Q9R1P4	1081
SUMO-activating enzyme subunit 1;SUMO-activating enzyme subunit 1, N-terminally processed	Sae1	18.7169	18.7128	18.964	0.191159	0.181655	0.29364	4	4	4	19.4	19.4	19.4	38.62	0	46.28	34015000	12	Q9R1T2	Q9R1T2	1082
Nuclear factor NF-kappa-B p100 subunit;Nuclear factor NF-kappa-B p52 subunit	Nfkb2	15.4667	14.3401	16.0647	-1.40967	-2.00844	-1.11828	12	12	12	20.9	20.9	20.9	96.831	0	34.228	16435000	33	Q9WTK5;P15307	Q9WTK5	1083
Adenylate kinase 2, mitochondrial	Ak2	17.9186	18.3736	18.135	-0.202024	0.0117796	-0.110054	1	1	1	10.5	10.5	10.5	26.468	0	6.3832	7870500	3	Q9WTP6	Q9WTP6	1086
Cullin-1	Cul1	16.4547	16.0814	15.9434	-0.923082	-1.13629	-1.17737	1	1	1	1.7	1.7	1.7	89.69	0	4.9352	2005100	1	Q9WTX6	Q9WTX6	1087
Programmed cell death 6-interacting protein	Pdcd6ip	16.8243	16.5279	17.102	-0.741044	-0.91265	-0.61315	6	6	6	11.4	11.4	11.4	96.023	0	59.154	15668000	14	Q9WU78	Q9WU78	1089
Eukaryotic translation initiation factor 4H	Eif4h	18.3302	18.1003	18.2321	0.000695271	-0.125102	-0.0627921	2	2	2	15.3	15.3	15.3	27.341	0	16.902	16079000	6	Q9WUK2	Q9WUK2	1091
Acid ceramidase;Acid ceramidase subunit alpha;Acid ceramidase subunit beta	Asah1	18.6959	18.3652	18.6133	0.180827	0.00755512	0.122898	1	1	1	4.6	4.6	4.6	44.669	0	42.904	10470000	3	Q9WV54	Q9WV54	1092
Vesicle-associated membrane protein-associated protein A	Vapa	16.7261	17.3523	17.2299	-0.789373	-0.499737	-0.550819	1	1	1	3.2	3.2	3.2	27.855	0.0010225	2.0382	3809300	3	Q9WV55	Q9WV55	1093
AP-4 complex subunit beta-1	Ap4b1	14.3168	14.2018	14.8937	-1.97607	-2.07772	-1.68855	1	1	1	3.1	3.1	3.1	82.975	0	3.151	625160	1	Q9WV76	Q9WV76	1094
Transgelin-2	Tagln2	20.4098	20.2315	18.9286	1.02494	0.942341	0.276421	9	9	9	59.8	59.8	59.8	22.395	0	220.27	110700000	25	Q9WVA4	Q9WVA4	1095
26S proteasome non-ATPase regulatory subunit 13	Psmd13	18.2643	18.7285	18.351	-0.0317951	0.18955	-0.00484591	2	2	2	6.6	6.6	6.6	42.809	0	5.53	22809000	7	Q9WVJ2	Q9WVJ2	1096
EH domain-containing protein 1	Ehd1	17.4656	17.144	15.8347	-0.425187	-0.604085	-1.23031	6	6	5	14.4	14.4	12.7	60.602	0	48.806	17207000	25	Q9WVK4;Q9QXY6	Q9WVK4	1097
Neurochondrin	Ncdn	16.3967	16.4489	16.4216	-0.951623	-0.952233	-0.944488	2	2	2	6.3	6.3	6.3	78.894	0	5.0061	2980000	3	Q9Z0E0	Q9Z0E0	1099
Gamma-synuclein	Sncg	19.7713	19.8097	20.1938	0.710468	0.731087	0.892557	6	6	6	50.4	50.4	50.4	13.159	0	38.423	71556000	15	Q9Z0F7	Q9Z0F7	1100
Eukaryotic translation initiation factor 2 subunit 3, X-linked;Eukaryotic translation initiation factor 2 subunit 3, Y-linked	Eif2s3x;Eif2s3y	18.2405	17.5466	17.5547	-0.0435146	-0.402433	-0.392652	6	6	6	22	22	22	51.065	0	13.872	21127000	17	Q9Z0N1;Q9Z0N2	Q9Z0N1;Q9Z0N2	1101
Delta-1-pyrroline-5-carboxylate synthase;Glutamate 5-kinase;Gamma-glutamyl phosphate reductase	Aldh18a1	15.6316	16.8451	15.2155	-1.32848	-0.753782	-1.53184	5	5	5	9.9	9.9	9.9	87.265	0	7.3753	5417200	7	Q9Z110	Q9Z110	1103
Eukaryotic translation initiation factor 3 subunit G	Eif3g	17.2993	18.0575	17.3747	-0.507073	-0.146554	-0.48034	1	1	1	2.8	2.8	2.8	35.638	0.0075117	1.2634	5435500	1	Q9Z1D1	Q9Z1D1	1106
SUMO-activating enzyme subunit 2	Uba2	18.4134	18.4019	18.4168	0.0416641	0.0259585	0.0271929	1	1	1	4.2	4.2	4.2	70.568	0	7.9191	13011000	8	Q9Z1F9	Q9Z1F9	1107
Spliceosome RNA helicase Ddx39b;ATP-dependent RNA helicase DDX39A	Ddx39b;Ddx39a	19.3258	19.3383	19.9973	0.491028	0.494973	0.79687	6	6	6	17.5	17.5	17.5	49.035	0	26.13	59681000	23	Q9Z1N5;Q8VDW0	Q9Z1N5;Q8VDW0	1109
Chloride intracellular channel protein 1	Clic1	18.7923	19.1336	19.7066	0.228284	0.392424	0.655316	3	3	3	16.2	16.2	16.2	27.013	0	34.04	21646000	6	Q9Z1Q5	Q9Z1Q5	1110
Valine--tRNA ligase	Vars1	15.9549	16.7066	16.6241	-1.16926	-0.823174	-0.845847	5	5	5	6.9	6.9	6.9	140.21	0	10.571	4347200	7	Q9Z1Q9	Q9Z1Q9	1111
STE20/SPS1-related proline-alanine-rich protein kinase	Stk39	19.2599	18.8262	19.5678	0.458581	0.238479	0.587722	2	2	2	8.5	8.5	8.5	60.319	0	6.8337	20308000	4	Q9Z1W9	Q9Z1W9	1113
General vesicular transport factor p115	Uso1	17.8441	17.3434	17.8074	-0.238748	-0.504198	-0.269578	5	5	5	6.8	6.8	6.8	106.98	0	15.063	13031000	15	Q9Z1Z0	Q9Z1Z0	1114
Serine-threonine kinase receptor-associated protein	Strap	17.0793	17.5758	17.3917	-0.61542	-0.387824	-0.472038	1	1	1	4.3	4.3	4.3	38.442	0.0010493	2.3409	4538000	1	Q9Z1Z2	Q9Z1Z2	1115
Peptidyl-prolyl cis-trans isomerase FKBP9	Fkbp9	18.8645	19.0036	18.9831	0.263862	0.327325	0.30299	2	2	2	8.2	8.2	8.2	62.995	0.0030181	1.8277	22111000	5	Q9Z247	Q9Z247	1117
Succinate--CoA ligase [ADP-forming] subunit beta, mitochondrial	Sucla2	18.7163	18.6244	18.6775	0.190846	0.137406	0.154116	2	2	2	4.1	4.1	4.1	50.113	0	4.3835	18149000	5	Q9Z2I9	Q9Z2I9	1120
Proteasome subunit alpha type-7;Proteasome subunit alpha type-8	Psma7;Psma8	18.4009	19.6099	19.3353	0.035491	0.631002	0.474473	5	5	5	33.5	33.5	33.5	27.855	0	14.646	41712000	10	Q9Z2U0;Q9CWH6	Q9Z2U0;Q9CWH6	1122
Proteasome subunit alpha type-5	Psma5	19.5973	19.3762	19.3285	0.624795	0.513952	0.471152	3	3	3	15.8	15.8	15.8	26.411	0	7.0785	31175000	10	Q9Z2U1	Q9Z2U1	1123
Heterogeneous nuclear ribonucleoprotein F;Heterogeneous nuclear ribonucleoprotein F, N-terminally processed	Hnrnpf	19.1378	18.8874	19.3234	0.398448	0.269145	0.468703	2	1	1	8.2	4.1	4.1	45.729	0	15.375	16609000	8	Q9Z2X1	Q9Z2X1	1126
